# Supplementary material for: Cascading effects of moth outbreaks on subarctic soil food webs
Source: Sci Rep. 2021 Jul 23;11:15054. doi: 10.1038/s41598-021-94227-z (PMC8302651; doi:10.1038/s41598-021-94227-z)
Supplement: Supplementary file 2 — Supplementary Information 2. [file 41598_2021_94227_MOESM2_ESM.zip]

Archive with 13 entries (12 files):
- Tables_taxo_trophic/
- Tables_taxo_trophic/.DS_Store
- __MACOSX/Tables_taxo_trophic/._.DS_Store
- Tables_taxo_trophic/Table_Bacteria_Taxo_Trophic.txt
- __MACOSX/Tables_taxo_trophic/._Table_Bacteria_Taxo_Trophic.txt
- Tables_taxo_trophic/Table_Protist_Taxo_Trophic.txt
- __MACOSX/Tables_taxo_trophic/._Table_Protist_Taxo_Trophic.txt
- Tables_taxo_trophic/adjacency_matrix_all_groups.csv
- __MACOSX/Tables_taxo_trophic/._adjacency_matrix_all_groups.csv
- Tables_taxo_trophic/Table_Fungi_Taxo_Trophic.txt
- __MACOSX/Tables_taxo_trophic/._Table_Fungi_Taxo_Trophic.txt
- Tables_taxo_trophic/Table_Metazoans_Taxo_Trophic.txt
- __MACOSX/Tables_taxo_trophic/._Table_Metazoans_Taxo_Trophic.txt
