# Supplementary material for: Cascading effects of moth outbreaks on subarctic soil food webs
Source: Sci Rep. 2021 Jul 23;11:15054. doi: 10.1038/s41598-021-94227-z (PMC8302651; doi:10.1038/s41598-021-94227-z)
Supplement: Supplementary file 2 — Supplementary Information 2. [file 41598_2021_94227_MOESM2_ESM.zip › Tables_taxo_trophic/Table_Bacteria_Taxo_Trophic.txt]

Phylum (SILVAangs)	Class (SILVAangs)	Order (SILVAangs)	Family (SILVAangs)	Genus (SILVAangs)	Group	nb of reads	nb of MOTUs	%reads	%MOTUs
Acidobacteria	11B-2	NA	NA	NA	Bacteria_Oligotrophic	4	1	7.39E-05	0.001929869
Acidobacteria	Acidobacteriia	Acidobacteriales	Acidobacteriaceae (Subgroup 1)	Acidicapsa	Bacteria_Oligotrophic	1019	18	0.018819551	0.034737634
Acidobacteria	Acidobacteriia	Acidobacteriales	Acidobacteriaceae (Subgroup 1)	Acidipila	Bacteria_Oligotrophic	18514	102	0.341928518	0.196846595
Acidobacteria	Acidobacteriia	Acidobacteriales	Acidobacteriaceae (Subgroup 1)	Acidobacterium	Bacteria_Oligotrophic	27	2	0.000498653	0.003859737
Acidobacteria	Acidobacteriia	Acidobacteriales	Acidobacteriaceae (Subgroup 1)	Bryocella	Bacteria_Oligotrophic	756	32	0.013962297	0.061755794
Acidobacteria	Acidobacteriia	Acidobacteriales	Acidobacteriaceae (Subgroup 1)	Edaphobacter	Bacteria_Oligotrophic	2934	65	0.054187008	0.125441457
Acidobacteria	Acidobacteriia	Acidobacteriales	Acidobacteriaceae (Subgroup 1)	Granulicella	Bacteria_Oligotrophic	53891	299	0.99529382	0.577030704
Acidobacteria	Acidobacteriia	Acidobacteriales	Acidobacteriaceae (Subgroup 1)	Occallatibacter	Bacteria_Oligotrophic	93654	295	1.729662604	0.56931123
Acidobacteria	Acidobacteriia	Acidobacteriales	Acidobacteriaceae (Subgroup 1)	Telmatobacter	Bacteria_Oligotrophic	2912	27	0.053780698	0.052106452
Acidobacteria	Acidobacteriia	Acidobacteriales	Acidobacteriaceae (Subgroup 1)	Terracidiphilus	Bacteria_Oligotrophic	8836	44	0.163188959	0.084914217
Acidobacteria	Acidobacteriia	Acidobacteriales	Acidobacteriaceae (Subgroup 1)	Terriglobus	Bacteria_Oligotrophic	887	41	0.016381689	0.079124612
Acidobacteria	Acidobacteriia	Acidobacteriales	Acidobacteriaceae (Subgroup 1)	NA	Bacteria_Oligotrophic	28694	510	0.529939338	0.984232974
Acidobacteria	Acidobacteriia	Acidobacteriales	Koribacteraceae	Candidatus Koribacter	Bacteria_Oligotrophic	13477	111	0.248901947	0.214215412
Acidobacteria	Acidobacteriia	Acidobacteriales	uncultured	NA	Bacteria_Oligotrophic	414582	2618	7.656768334	5.052395932
Acidobacteria	Acidobacteriia	Acidobacteriales	NA	NA	Bacteria_Oligotrophic	78	10	0.001440554	0.019298686
Acidobacteria	Acidobacteriia	Solibacterales	Solibacteraceae (Subgroup 3)	AKIW659	Bacteria_Oligotrophic	52	3	0.00096037	0.005789606
Acidobacteria	Acidobacteriia	Solibacterales	Solibacteraceae (Subgroup 3)	AMGG11	Bacteria_Oligotrophic	25	2	0.000461716	0.003859737
Acidobacteria	Acidobacteriia	Solibacterales	Solibacteraceae (Subgroup 3)	Bryobacter	Bacteria_Oligotrophic	114547	893	2.115528032	1.723372638
Acidobacteria	Acidobacteriia	Solibacterales	Solibacteraceae (Subgroup 3)	Candidatus Solibacter	Bacteria_Oligotrophic	169435	1677	3.129235091	3.236389602
Acidobacteria	Acidobacteriia	Solibacterales	Solibacteraceae (Subgroup 3)	Elev-16S-1166	Bacteria_Oligotrophic	255	10	0.004709505	0.019298686
Acidobacteria	Acidobacteriia	Solibacterales	Solibacteraceae (Subgroup 3)	GOUTB8	Bacteria_Oligotrophic	2896	69	0.0534852	0.133160932
Acidobacteria	Acidobacteriia	Solibacterales	Solibacteraceae (Subgroup 3)	Paludibaculum	Bacteria_Oligotrophic	1062	39	0.019613702	0.075264874
Acidobacteria	Acidobacteriia	Solibacterales	Solibacteraceae (Subgroup 3)	PAUC26f	Bacteria_Oligotrophic	526	18	0.009714508	0.034737634
Acidobacteria	Acidobacteriia	Solibacterales	Solibacteraceae (Subgroup 3)	NA	Bacteria_Oligotrophic	992	20	0.018320897	0.038597372
Acidobacteria	Acidobacteriia	Subgroup 12	NA	NA	Bacteria_Oligotrophic	5039	40	0.093063509	0.077194743
Acidobacteria	Acidobacteriia	Subgroup 13	NA	NA	Bacteria_Oligotrophic	6344	79	0.117165092	0.152459618
Acidobacteria	Acidobacteriia	Subgroup 2	NA	NA	Bacteria_Oligotrophic	427221	1966	7.890193555	3.79412162
Acidobacteria	Aminicenantia	Aminicenantales	NA	NA	Bacteria_Oligotrophic	10	3	0.000184686	0.005789606
Acidobacteria	AT-s3-28	NA	NA	NA	Bacteria_Oligotrophic	170	7	0.00313967	0.01350908
Acidobacteria	Blastocatellia (Subgroup 4)	Nov-24	NA	NA	Bacteria_Oligotrophic	2468	58	0.045580619	0.111932377
Acidobacteria	Blastocatellia (Subgroup 4)	Blastocatellales	Blastocatellaceae	Aridibacter	Bacteria_Oligotrophic	10	2	0.000184686	0.003859737
Acidobacteria	Blastocatellia (Subgroup 4)	Blastocatellales	Blastocatellaceae	JGI 0001001-H03	Bacteria_Oligotrophic	199	8	0.003675261	0.015438949
Acidobacteria	Blastocatellia (Subgroup 4)	Blastocatellales	Blastocatellaceae	Stenotrophobacter	Bacteria_Oligotrophic	70	3	0.001292805	0.005789606
Acidobacteria	Blastocatellia (Subgroup 4)	Blastocatellales	Blastocatellaceae	NA	Bacteria_Oligotrophic	1615	3	0.029826864	0.005789606
Acidobacteria	Blastocatellia (Subgroup 4)	DS-100	NA	NA	Bacteria_Oligotrophic	25	3	0.000461716	0.005789606
Acidobacteria	Blastocatellia (Subgroup 4)	Elev-16S-573	NA	NA	Bacteria_Oligotrophic	27	4	0.000498653	0.007719474
Acidobacteria	Blastocatellia (Subgroup 4)	Pyrinomonadales	Pyrinomonadaceae	RB41	Bacteria_Oligotrophic	22717	287	0.419552239	0.553872281
Acidobacteria	d142	NA	NA	NA	Bacteria_Oligotrophic	14	1	0.000258561	0.001929869
Acidobacteria	Holophagae	Holophagales	Holophagaceae	Geothrix	Bacteria_Oligotrophic	6645	11	0.122724155	0.021228554
Acidobacteria	Holophagae	Holophagales	Holophagaceae	marine group	Bacteria_Oligotrophic	60	14	0.001108119	0.02701816
Acidobacteria	Holophagae	Holophagales	Holophagaceae	NA	Bacteria_Oligotrophic	1397	60	0.025800699	0.115792115
Acidobacteria	Holophagae	Subgroup 7	NA	NA	Bacteria_Oligotrophic	12058	302	0.222694937	0.58282031
Acidobacteria	Subgroup 11	NA	NA	NA	Bacteria_Oligotrophic	110	2	0.002031551	0.003859737
Acidobacteria	Subgroup 15	NA	NA	NA	Bacteria_Oligotrophic	2979	44	0.055018097	0.084914217
Acidobacteria	Subgroup 17	NA	NA	NA	Bacteria_Oligotrophic	3210	105	0.059284355	0.2026362
Acidobacteria	Subgroup 18	NA	NA	NA	Bacteria_Oligotrophic	33	4	0.000609465	0.007719474
Acidobacteria	Subgroup 20	NA	NA	NA	Bacteria_Oligotrophic	7	1	0.000129281	0.001929869
Acidobacteria	Subgroup 22	NA	NA	NA	Bacteria_Oligotrophic	8629	94	0.159365949	0.181407646
Acidobacteria	Subgroup 25	NA	NA	NA	Bacteria_Oligotrophic	37	4	0.00068334	0.007719474
Acidobacteria	Subgroup 5	NA	NA	NA	Bacteria_Oligotrophic	12463	125	0.230174739	0.241233572
Acidobacteria	Subgroup 6	Unknown Order	Unknown Family	Luteitalea	Bacteria_Oligotrophic	5	2	9.23E-05	0.003859737
Acidobacteria	Subgroup 6	NA	NA	NA	Bacteria_Oligotrophic	26495	702	0.489326785	1.35476774
Acidobacteria	Subgroup 9	NA	NA	NA	Bacteria_Oligotrophic	2	1	3.69E-05	0.001929869
Acidobacteria	Thermoanaerobaculia	Thermoanaerobaculales	Thermoanaerobaculaceae	Subgroup 10	Bacteria_Oligotrophic	6096	88	0.112584868	0.169828435
Acidobacteria	Thermoanaerobaculia	Thermoanaerobaculales	Thermoanaerobaculaceae	Subgroup 23	Bacteria_Oligotrophic	17	1	0.000313967	0.001929869
Actinobacteria	0319-7L14	NA	NA	NA	Bacteria_Copiotrophic	395	12	0.007295115	0.023158423
Actinobacteria	Acidimicrobiia	Acidimicrobiales	Acidimicrobiaceae	Ferrithrix	Bacteria_Copiotrophic	2	1	3.69E-05	0.001929869
Actinobacteria	Acidimicrobiia	Acidimicrobiales	Acidimicrobiaceae	NA	Bacteria_Copiotrophic	317	4	0.005854561	0.007719474
Actinobacteria	Acidimicrobiia	IMCC26256	NA	NA	Bacteria_Copiotrophic	146145	1007	2.699100318	1.943377656
Actinobacteria	Acidimicrobiia	Microtrichales	Iamiaceae	Iamia	Bacteria_Copiotrophic	2242	20	0.041406705	0.038597372
Actinobacteria	Acidimicrobiia	Microtrichales	Ilumatobacteraceae	CL500-29 marine group	Bacteria_Copiotrophic	1017	22	0.018782613	0.042457109
Actinobacteria	Acidimicrobiia	Microtrichales	Ilumatobacteraceae	Ilumatobacter	Bacteria_Copiotrophic	2076	22	0.03834091	0.042457109
Actinobacteria	Acidimicrobiia	Microtrichales	Ilumatobacteraceae	NA	Bacteria_Copiotrophic	3296	75	0.060872658	0.144740143
Actinobacteria	Acidimicrobiia	Microtrichales	Microtrichaceae	Candidatus Microthrix	Bacteria_Copiotrophic	2	1	3.69E-05	0.001929869
Actinobacteria	Acidimicrobiia	Microtrichales	Microtrichaceae	IMCC26207	Bacteria_Copiotrophic	45	4	0.000831089	0.007719474
Actinobacteria	Acidimicrobiia	Microtrichales	Microtrichaceae	Sva0996 marine group	Bacteria_Copiotrophic	193	9	0.003564449	0.017368817
Actinobacteria	Acidimicrobiia	Microtrichales	Microtrichaceae	NA	Bacteria_Copiotrophic	1258	35	0.023233557	0.0675454
Actinobacteria	Acidimicrobiia	Microtrichales	uncultured	NA	Bacteria_Copiotrophic	16620	299	0.306948902	0.577030704
Actinobacteria	Acidimicrobiia	Microtrichales	NA	NA	Bacteria_Copiotrophic	60	3	0.001108119	0.005789606
Actinobacteria	Acidimicrobiia	uncultured	NA	NA	Bacteria_Copiotrophic	143611	496	2.652300769	0.957214814
Actinobacteria	Actinobacteria	Actinomycetales	Actinomycetaceae	Actinomyces	Bacteria_Copiotrophic	2	1	3.69E-05	0.001929869
Actinobacteria	Actinobacteria	Actinomycetales	Actinomycetaceae	Actinotignum	Bacteria_Copiotrophic	216	3	0.003989228	0.005789606
Actinobacteria	Actinobacteria	Bifidobacteriales	Bifidobacteriaceae	Bifidobacterium	Bacteria_Copiotrophic	2	1	3.69E-05	0.001929869
Actinobacteria	Actinobacteria	Catenulisporales	Actinospicaceae	Actinospica	Bacteria_Copiotrophic	22526	148	0.416024727	0.285620549
Actinobacteria	Actinobacteria	Catenulisporales	Catenulisporaceae	Catenulispora	Bacteria_Copiotrophic	4813	46	0.088889595	0.088773954
Actinobacteria	Actinobacteria	Corynebacteriales	Corynebacteriaceae	Corynebacterium	Bacteria_Copiotrophic	2	1	3.69E-05	0.001929869
Actinobacteria	Actinobacteria	Corynebacteriales	Corynebacteriaceae	Corynebacterium 1	Bacteria_Copiotrophic	226	30	0.004173914	0.057896057
Actinobacteria	Actinobacteria	Corynebacteriales	Dietziaceae	Dietzia	Bacteria_Copiotrophic	2	1	3.69E-05	0.001929869
Actinobacteria	Actinobacteria	Corynebacteriales	Mycobacteriaceae	Hoyosella	Bacteria_Copiotrophic	17	2	0.000313967	0.003859737
Actinobacteria	Actinobacteria	Corynebacteriales	Mycobacteriaceae	Mycobacterium	Bacteria_Copiotrophic	122580	673	2.263886668	1.298801552
Actinobacteria	Actinobacteria	Corynebacteriales	Nocardiaceae	Gordonia	Bacteria_Copiotrophic	4	2	7.39E-05	0.003859737
Actinobacteria	Actinobacteria	Corynebacteriales	Nocardiaceae	Nocardia	Bacteria_Copiotrophic	2518	30	0.046504051	0.057896057
Actinobacteria	Actinobacteria	Corynebacteriales	Nocardiaceae	Rhodococcus	Bacteria_Copiotrophic	290	7	0.005355907	0.01350908
Actinobacteria	Actinobacteria	Corynebacteriales	Nocardiaceae	Skermania	Bacteria_Copiotrophic	431	4	0.007959987	0.007719474
Actinobacteria	Actinobacteria	Corynebacteriales	Nocardiaceae	Williamsia	Bacteria_Copiotrophic	1359	25	0.02509889	0.048246714
Actinobacteria	Actinobacteria	Corynebacteriales	Segniliparaceae	Segniliparus	Bacteria_Copiotrophic	3	1	5.54E-05	0.001929869
Actinobacteria	Actinobacteria	Corynebacteriales	Segniliparaceae	NA	Bacteria_Copiotrophic	21	2	0.000387842	0.003859737
Actinobacteria	Actinobacteria	Corynebacteriales	Tsukamurellaceae	Tsukamurella	Bacteria_Copiotrophic	453	3	0.008366297	0.005789606
Actinobacteria	Actinobacteria	Elev-16S-976	NA	NA	Bacteria_Copiotrophic	6	2	0.000110812	0.003859737
Actinobacteria	Actinobacteria	Frankiales	Acidothermaceae	Acidothermus	Bacteria_Copiotrophic	269566	1115	4.978519117	2.151803462
Actinobacteria	Actinobacteria	Frankiales	Cryptosporangiaceae	Cryptosporangium	Bacteria_Copiotrophic	583	11	0.010767221	0.021228554
Actinobacteria	Actinobacteria	Frankiales	Cryptosporangiaceae	Fodinicola	Bacteria_Copiotrophic	8	2	0.000147749	0.003859737
Actinobacteria	Actinobacteria	Frankiales	Frankiaceae	Frankia	Bacteria_Copiotrophic	3792	24	0.070033107	0.046316846
Actinobacteria	Actinobacteria	Frankiales	Frankiaceae	Jatrophihabitans	Bacteria_Copiotrophic	21097	174	0.389633032	0.335797132
Actinobacteria	Actinobacteria	Frankiales	Frankiaceae	NA	Bacteria_Copiotrophic	8	2	0.000147749	0.003859737
Actinobacteria	Actinobacteria	Frankiales	Geodermatophilaceae	Antricoccus	Bacteria_Copiotrophic	36	4	0.000664871	0.007719474
Actinobacteria	Actinobacteria	Frankiales	Geodermatophilaceae	Blastococcus	Bacteria_Copiotrophic	90	4	0.001662178	0.007719474
Actinobacteria	Actinobacteria	Frankiales	Geodermatophilaceae	Geodermatophilus	Bacteria_Copiotrophic	468	3	0.008643326	0.005789606
Actinobacteria	Actinobacteria	Frankiales	Geodermatophilaceae	Modestobacter	Bacteria_Copiotrophic	3	1	5.54E-05	0.001929869
Actinobacteria	Actinobacteria	Frankiales	Nakamurellaceae	Nakamurella	Bacteria_Copiotrophic	810	20	0.014959604	0.038597372
Actinobacteria	Actinobacteria	Frankiales	Sporichthyaceae	Candidatus Planktophila	Bacteria_Copiotrophic	721	9	0.013315894	0.017368817
Actinobacteria	Actinobacteria	Frankiales	Sporichthyaceae	hgcI clade	Bacteria_Copiotrophic	247	14	0.004561756	0.02701816
Actinobacteria	Actinobacteria	Frankiales	Sporichthyaceae	Sporichthya	Bacteria_Copiotrophic	3042	28	0.056181622	0.05403632
Actinobacteria	Actinobacteria	Frankiales	Sporichthyaceae	NA	Bacteria_Copiotrophic	482	13	0.008901888	0.025088291
Actinobacteria	Actinobacteria	Frankiales	uncultured	NA	Bacteria_Copiotrophic	1071	40	0.01977992	0.077194743
Actinobacteria	Actinobacteria	Glycomycetales	Glycomycetaceae	NA	Bacteria_Copiotrophic	2	1	3.69E-05	0.001929869
Actinobacteria	Actinobacteria	Kineosporiales	Kineosporiaceae	Angustibacter	Bacteria_Copiotrophic	11	2	0.000203155	0.003859737
Actinobacteria	Actinobacteria	Kineosporiales	Kineosporiaceae	Kineococcus	Bacteria_Copiotrophic	16	4	0.000295498	0.007719474
Actinobacteria	Actinobacteria	Kineosporiales	Kineosporiaceae	Kineosporia	Bacteria_Copiotrophic	1854	29	0.03424087	0.055966189
Actinobacteria	Actinobacteria	Kineosporiales	Kineosporiaceae	Quadrisphaera	Bacteria_Copiotrophic	53	9	0.000978838	0.017368817
Actinobacteria	Actinobacteria	Kineosporiales	Kineosporiaceae	NA	Bacteria_Copiotrophic	532	4	0.00982532	0.007719474
Actinobacteria	Actinobacteria	Micrococcales	Bogoriellaceae	Georgenia	Bacteria_Copiotrophic	21	2	0.000387842	0.003859737
Actinobacteria	Actinobacteria	Micrococcales	Brevibacteriaceae	Brevibacterium	Bacteria_Copiotrophic	71	2	0.001311274	0.003859737
Actinobacteria	Actinobacteria	Micrococcales	Cellulomonadaceae	Cellulomonas	Bacteria_Copiotrophic	126	2	0.002327049	0.003859737
Actinobacteria	Actinobacteria	Micrococcales	Demequinaceae	Demequina	Bacteria_Copiotrophic	14	1	0.000258561	0.001929869
Actinobacteria	Actinobacteria	Micrococcales	Dermabacteraceae	Brachybacterium	Bacteria_Copiotrophic	4	1	7.39E-05	0.001929869
Actinobacteria	Actinobacteria	Micrococcales	Dermacoccaceae	NA	Bacteria_Copiotrophic	7	2	0.000129281	0.003859737
Actinobacteria	Actinobacteria	Micrococcales	Dermatophilaceae	NA	Bacteria_Copiotrophic	2	1	3.69E-05	0.001929869
Actinobacteria	Actinobacteria	Micrococcales	Intrasporangiaceae	Humibacillus	Bacteria_Copiotrophic	4	2	7.39E-05	0.003859737
Actinobacteria	Actinobacteria	Micrococcales	Intrasporangiaceae	Kribbia	Bacteria_Copiotrophic	2	1	3.69E-05	0.001929869
Actinobacteria	Actinobacteria	Micrococcales	Intrasporangiaceae	Lapillicoccus	Bacteria_Copiotrophic	51	1	0.000941901	0.001929869
Actinobacteria	Actinobacteria	Micrococcales	Intrasporangiaceae	Ornithinicoccus	Bacteria_Copiotrophic	6	2	0.000110812	0.003859737
Actinobacteria	Actinobacteria	Micrococcales	Intrasporangiaceae	Ornithinimicrobium	Bacteria_Copiotrophic	37	4	0.00068334	0.007719474
Actinobacteria	Actinobacteria	Micrococcales	Intrasporangiaceae	Oryzihumus	Bacteria_Copiotrophic	3710	37	0.068518678	0.071405137
Actinobacteria	Actinobacteria	Micrococcales	Intrasporangiaceae	Phycicoccus	Bacteria_Copiotrophic	2	1	3.69E-05	0.001929869
Actinobacteria	Actinobacteria	Micrococcales	Intrasporangiaceae	Terracoccus	Bacteria_Copiotrophic	3	1	5.54E-05	0.001929869
Actinobacteria	Actinobacteria	Micrococcales	Intrasporangiaceae	Tetrasphaera	Bacteria_Copiotrophic	16	4	0.000295498	0.007719474
Actinobacteria	Actinobacteria	Micrococcales	Microbacteriaceae	Agromyces	Bacteria_Copiotrophic	168	2	0.003102733	0.003859737
Actinobacteria	Actinobacteria	Micrococcales	Microbacteriaceae	Alpinimonas	Bacteria_Copiotrophic	2	1	3.69E-05	0.001929869
Actinobacteria	Actinobacteria	Micrococcales	Microbacteriaceae	Amnibacterium	Bacteria_Copiotrophic	52	6	0.00096037	0.011579211
Actinobacteria	Actinobacteria	Micrococcales	Microbacteriaceae	Aurantimicrobium	Bacteria_Copiotrophic	81	6	0.00149596	0.011579211
Actinobacteria	Actinobacteria	Micrococcales	Microbacteriaceae	Candidatus Aquiluna	Bacteria_Copiotrophic	19	2	0.000350904	0.003859737
Actinobacteria	Actinobacteria	Micrococcales	Microbacteriaceae	Candidatus Planktoluna	Bacteria_Copiotrophic	2	1	3.69E-05	0.001929869
Actinobacteria	Actinobacteria	Micrococcales	Microbacteriaceae	Clavibacter	Bacteria_Copiotrophic	8	1	0.000147749	0.001929869
Actinobacteria	Actinobacteria	Micrococcales	Microbacteriaceae	Cryobacterium	Bacteria_Copiotrophic	47	1	0.000868026	0.001929869
Actinobacteria	Actinobacteria	Micrococcales	Microbacteriaceae	Cryocola	Bacteria_Copiotrophic	2	1	3.69E-05	0.001929869
Actinobacteria	Actinobacteria	Micrococcales	Microbacteriaceae	Curtobacterium	Bacteria_Copiotrophic	72	6	0.001329743	0.011579211
Actinobacteria	Actinobacteria	Micrococcales	Microbacteriaceae	Diaminobutyricimonas	Bacteria_Copiotrophic	90	9	0.001662178	0.017368817
Actinobacteria	Actinobacteria	Micrococcales	Microbacteriaceae	Frigoribacterium	Bacteria_Copiotrophic	50	1	0.000923432	0.001929869
Actinobacteria	Actinobacteria	Micrococcales	Microbacteriaceae	Frondihabitans	Bacteria_Copiotrophic	55	3	0.001015776	0.005789606
Actinobacteria	Actinobacteria	Micrococcales	Microbacteriaceae	Galbitalea	Bacteria_Copiotrophic	5236	32	0.096701832	0.061755794
Actinobacteria	Actinobacteria	Micrococcales	Microbacteriaceae	Gryllotalpicola	Bacteria_Copiotrophic	23	3	0.000424779	0.005789606
Actinobacteria	Actinobacteria	Micrococcales	Microbacteriaceae	Herbiconiux	Bacteria_Copiotrophic	266	1	0.00491266	0.001929869
Actinobacteria	Actinobacteria	Micrococcales	Microbacteriaceae	Labedella	Bacteria_Copiotrophic	417	5	0.007701426	0.009649343
Actinobacteria	Actinobacteria	Micrococcales	Microbacteriaceae	Leifsonia	Bacteria_Copiotrophic	206	8	0.003804541	0.015438949
Actinobacteria	Actinobacteria	Micrococcales	Microbacteriaceae	Leucobacter	Bacteria_Copiotrophic	4851	21	0.089591403	0.04052724
Actinobacteria	Actinobacteria	Micrococcales	Microbacteriaceae	Lysinimonas	Bacteria_Copiotrophic	182	11	0.003361294	0.021228554
Actinobacteria	Actinobacteria	Micrococcales	Microbacteriaceae	Marisediminicola	Bacteria_Copiotrophic	37	5	0.00068334	0.009649343
Actinobacteria	Actinobacteria	Micrococcales	Microbacteriaceae	Microbacterium	Bacteria_Copiotrophic	247	4	0.004561756	0.007719474
Actinobacteria	Actinobacteria	Micrococcales	Microbacteriaceae	Naasia	Bacteria_Copiotrophic	129	3	0.002382455	0.005789606
Actinobacteria	Actinobacteria	Micrococcales	Microbacteriaceae	Parafrigoribacterium	Bacteria_Copiotrophic	2099	12	0.038765689	0.023158423
Actinobacteria	Actinobacteria	Micrococcales	Microbacteriaceae	Pseudoclavibacter	Bacteria_Copiotrophic	20	2	0.000369373	0.003859737
Actinobacteria	Actinobacteria	Micrococcales	Microbacteriaceae	Rathayibacter	Bacteria_Copiotrophic	16	2	0.000295498	0.003859737
Actinobacteria	Actinobacteria	Micrococcales	Microbacteriaceae	Schumannella	Bacteria_Copiotrophic	7	1	0.000129281	0.001929869
Actinobacteria	Actinobacteria	Micrococcales	Microbacteriaceae	Subtercola	Bacteria_Copiotrophic	74	6	0.00136668	0.011579211
Actinobacteria	Actinobacteria	Micrococcales	Microbacteriaceae	NA	Bacteria_Copiotrophic	198	15	0.003656792	0.028948029
Actinobacteria	Actinobacteria	Micrococcales	Micrococcaceae	Arthrobacter	Bacteria_Oligotrophic	423	14	0.007812237	0.02701816
Actinobacteria	Actinobacteria	Micrococcales	Micrococcaceae	Kocuria	Bacteria_Oligotrophic	30	5	0.000554059	0.009649343
Actinobacteria	Actinobacteria	Micrococcales	Micrococcaceae	Micrococcus	Bacteria_Oligotrophic	31	4	0.000572528	0.007719474
Actinobacteria	Actinobacteria	Micrococcales	Micrococcaceae	Pseudarthrobacter	Bacteria_Oligotrophic	726	24	0.013408237	0.046316846
Actinobacteria	Actinobacteria	Micrococcales	Micrococcaceae	Renibacterium	Bacteria_Oligotrophic	2	1	3.69E-05	0.001929869
Actinobacteria	Actinobacteria	Micrococcales	Micrococcaceae	Rothia	Bacteria_Oligotrophic	20	4	0.000369373	0.007719474
Actinobacteria	Actinobacteria	Micrococcales	Micrococcaceae	Sinomonas	Bacteria_Oligotrophic	2	1	3.69E-05	0.001929869
Actinobacteria	Actinobacteria	Micrococcales	Micrococcaceae	Yaniella	Bacteria_Oligotrophic	2	1	3.69E-05	0.001929869
Actinobacteria	Actinobacteria	Micrococcales	Micrococcaceae	Zhihengliuella	Bacteria_Oligotrophic	4	1	7.39E-05	0.001929869
Actinobacteria	Actinobacteria	Micrococcales	Micrococcales Incertae Sedis	Timonella	Bacteria_Copiotrophic	651	33	0.012023089	0.063685663
Actinobacteria	Actinobacteria	Micrococcales	Promicromonosporaceae	Isoptericola	Bacteria_Copiotrophic	15	1	0.00027703	0.001929869
Actinobacteria	Actinobacteria	Micrococcales	Promicromonosporaceae	Myceligenerans	Bacteria_Copiotrophic	7	2	0.000129281	0.003859737
Actinobacteria	Actinobacteria	Micrococcales	Sanguibacteraceae	Sanguibacter	Bacteria_Copiotrophic	15	1	0.00027703	0.001929869
Actinobacteria	Actinobacteria	Micrococcales	NA	NA	Bacteria_Copiotrophic	2	1	3.69E-05	0.001929869
Actinobacteria	Actinobacteria	Micromonosporales	Micromonosporaceae	Actinocatenispora	Bacteria_Copiotrophic	38	4	0.000701809	0.007719474
Actinobacteria	Actinobacteria	Micromonosporales	Micromonosporaceae	Actinoplanes	Bacteria_Copiotrophic	956	19	0.017656026	0.036667503
Actinobacteria	Actinobacteria	Micromonosporales	Micromonosporaceae	Asanoa	Bacteria_Copiotrophic	8	3	0.000147749	0.005789606
Actinobacteria	Actinobacteria	Micromonosporales	Micromonosporaceae	Catenuloplanes	Bacteria_Copiotrophic	16	4	0.000295498	0.007719474
Actinobacteria	Actinobacteria	Micromonosporales	Micromonosporaceae	Dactylosporangium	Bacteria_Copiotrophic	289	4	0.005337439	0.007719474
Actinobacteria	Actinobacteria	Micromonosporales	Micromonosporaceae	Krasilnikovia	Bacteria_Copiotrophic	288	1	0.00531897	0.001929869
Actinobacteria	Actinobacteria	Micromonosporales	Micromonosporaceae	Longispora	Bacteria_Copiotrophic	41	4	0.000757214	0.007719474
Actinobacteria	Actinobacteria	Micromonosporales	Micromonosporaceae	Luedemannella	Bacteria_Copiotrophic	250	10	0.004617162	0.019298686
Actinobacteria	Actinobacteria	Micromonosporales	Micromonosporaceae	Micromonospora	Bacteria_Copiotrophic	184	5	0.003398231	0.009649343
Actinobacteria	Actinobacteria	Micromonosporales	Micromonosporaceae	Phytohabitans	Bacteria_Copiotrophic	66	2	0.001218931	0.003859737
Actinobacteria	Actinobacteria	Micromonosporales	Micromonosporaceae	Rhizocola	Bacteria_Copiotrophic	29	4	0.000535591	0.007719474
Actinobacteria	Actinobacteria	Micromonosporales	Micromonosporaceae	Salinispora	Bacteria_Copiotrophic	8	2	0.000147749	0.003859737
Actinobacteria	Actinobacteria	Micromonosporales	Micromonosporaceae	Verrucosispora	Bacteria_Copiotrophic	1282	2	0.023676805	0.003859737
Actinobacteria	Actinobacteria	Micromonosporales	Micromonosporaceae	Virgisporangium	Bacteria_Copiotrophic	1574	1	0.029069649	0.001929869
Actinobacteria	Actinobacteria	Micromonosporales	Micromonosporaceae	NA	Bacteria_Copiotrophic	2910	18	0.053743761	0.034737634
Actinobacteria	Actinobacteria	PeM15	NA	NA	Bacteria_Copiotrophic	1299	5	0.023990772	0.009649343
Actinobacteria	Actinobacteria	Propionibacteriales	Nocardioidaceae	Actinopolymorpha	Bacteria_Copiotrophic	43	3	0.000794152	0.005789606
Actinobacteria	Actinobacteria	Propionibacteriales	Nocardioidaceae	Aeromicrobium	Bacteria_Copiotrophic	212	6	0.003915353	0.011579211
Actinobacteria	Actinobacteria	Propionibacteriales	Nocardioidaceae	Flindersiella	Bacteria_Copiotrophic	20	1	0.000369373	0.001929869
Actinobacteria	Actinobacteria	Propionibacteriales	Nocardioidaceae	Kribbella	Bacteria_Copiotrophic	160	2	0.002954983	0.003859737
Actinobacteria	Actinobacteria	Propionibacteriales	Nocardioidaceae	Marmoricola	Bacteria_Copiotrophic	276	9	0.005097346	0.017368817
Actinobacteria	Actinobacteria	Propionibacteriales	Nocardioidaceae	Nocardioides	Bacteria_Copiotrophic	2771	60	0.051176619	0.115792115
Actinobacteria	Actinobacteria	Propionibacteriales	Nocardioidaceae	Thermasporomyces	Bacteria_Copiotrophic	224	2	0.004136977	0.003859737
Actinobacteria	Actinobacteria	Propionibacteriales	Propionibacteriaceae	Aestuariimicrobium	Bacteria_Copiotrophic	4	1	7.39E-05	0.001929869
Actinobacteria	Actinobacteria	Propionibacteriales	Propionibacteriaceae	Cutibacterium	Bacteria_Copiotrophic	2284	50	0.042182388	0.096493429
Actinobacteria	Actinobacteria	Propionibacteriales	Propionibacteriaceae	Friedmanniella	Bacteria_Copiotrophic	5	2	9.23E-05	0.003859737
Actinobacteria	Actinobacteria	Propionibacteriales	Propionibacteriaceae	Haloactinopolyspora	Bacteria_Copiotrophic	313	3	0.005780686	0.005789606
Actinobacteria	Actinobacteria	Propionibacteriales	Propionibacteriaceae	Microlunatus	Bacteria_Copiotrophic	312	11	0.005762218	0.021228554
Actinobacteria	Actinobacteria	Propionibacteriales	Propionibacteriaceae	NA	Bacteria_Copiotrophic	693	9	0.012798772	0.017368817
Actinobacteria	Actinobacteria	Pseudonocardiales	Pseudonocardiaceae	Actinoalloteichus	Bacteria_Copiotrophic	184	3	0.003398231	0.005789606
Actinobacteria	Actinobacteria	Pseudonocardiales	Pseudonocardiaceae	Actinomycetospora	Bacteria_Copiotrophic	78	4	0.001440554	0.007719474
Actinobacteria	Actinobacteria	Pseudonocardiales	Pseudonocardiaceae	Actinophytocola	Bacteria_Copiotrophic	1761	51	0.032523286	0.098423297
Actinobacteria	Actinobacteria	Pseudonocardiales	Pseudonocardiaceae	Alloactinosynnema	Bacteria_Copiotrophic	2	1	3.69E-05	0.001929869
Actinobacteria	Actinobacteria	Pseudonocardiales	Pseudonocardiaceae	Allokutzneria	Bacteria_Copiotrophic	9	1	0.000166218	0.001929869
Actinobacteria	Actinobacteria	Pseudonocardiales	Pseudonocardiaceae	Amycolatopsis	Bacteria_Copiotrophic	420	5	0.007756831	0.009649343
Actinobacteria	Actinobacteria	Pseudonocardiales	Pseudonocardiaceae	Crossiella	Bacteria_Copiotrophic	843	23	0.015569069	0.044386977
Actinobacteria	Actinobacteria	Pseudonocardiales	Pseudonocardiaceae	Goodfellowiella	Bacteria_Copiotrophic	7	1	0.000129281	0.001929869
Actinobacteria	Actinobacteria	Pseudonocardiales	Pseudonocardiaceae	Kibdelosporangium	Bacteria_Copiotrophic	615	21	0.011358217	0.04052724
Actinobacteria	Actinobacteria	Pseudonocardiales	Pseudonocardiaceae	Labedaea	Bacteria_Copiotrophic	10	2	0.000184686	0.003859737
Actinobacteria	Actinobacteria	Pseudonocardiales	Pseudonocardiaceae	Lechevalieria	Bacteria_Copiotrophic	2	1	3.69E-05	0.001929869
Actinobacteria	Actinobacteria	Pseudonocardiales	Pseudonocardiaceae	Longimycelium	Bacteria_Copiotrophic	218	7	0.004026165	0.01350908
Actinobacteria	Actinobacteria	Pseudonocardiales	Pseudonocardiaceae	Pseudonocardia	Bacteria_Copiotrophic	6809	160	0.125753013	0.308778972
Actinobacteria	Actinobacteria	Pseudonocardiales	Pseudonocardiaceae	Saccharopolyspora	Bacteria_Copiotrophic	79	6	0.001459023	0.011579211
Actinobacteria	Actinobacteria	Pseudonocardiales	Pseudonocardiaceae	Thermotunica	Bacteria_Copiotrophic	2	1	3.69E-05	0.001929869
Actinobacteria	Actinobacteria	Pseudonocardiales	Pseudonocardiaceae	Umezawaea	Bacteria_Copiotrophic	59	1	0.00108965	0.001929869
Actinobacteria	Actinobacteria	Pseudonocardiales	Pseudonocardiaceae	Yuhushiella	Bacteria_Copiotrophic	2	1	3.69E-05	0.001929869
Actinobacteria	Actinobacteria	Pseudonocardiales	Pseudonocardiaceae	NA	Bacteria_Copiotrophic	122	1	0.002253175	0.001929869
Actinobacteria	Actinobacteria	Streptomycetales	Streptomycetaceae	Kitasatospora	Bacteria_Copiotrophic	1104	28	0.020389386	0.05403632
Actinobacteria	Actinobacteria	Streptomycetales	Streptomycetaceae	Streptacidiphilus	Bacteria_Copiotrophic	5937	52	0.109648353	0.100353166
Actinobacteria	Actinobacteria	Streptomycetales	Streptomycetaceae	Streptomyces	Bacteria_Copiotrophic	6654	175	0.122890373	0.337727001
Actinobacteria	Actinobacteria	Streptosporangiales	Nocardiopsaceae	Lipingzhangella	Bacteria_Copiotrophic	109	7	0.002013082	0.01350908
Actinobacteria	Actinobacteria	Streptosporangiales	Nocardiopsaceae	Nocardiopsis	Bacteria_Copiotrophic	133	9	0.00245633	0.017368817
Actinobacteria	Actinobacteria	Streptosporangiales	Nocardiopsaceae	Thermobifida	Bacteria_Copiotrophic	4	1	7.39E-05	0.001929869
Actinobacteria	Actinobacteria	Streptosporangiales	Streptosporangiaceae	Nonomuraea	Bacteria_Copiotrophic	45	3	0.000831089	0.005789606
Actinobacteria	Actinobacteria	Streptosporangiales	Streptosporangiaceae	Planobispora	Bacteria_Copiotrophic	4	1	7.39E-05	0.001929869
Actinobacteria	Actinobacteria	Streptosporangiales	Streptosporangiaceae	Sinosporangium	Bacteria_Copiotrophic	17	3	0.000313967	0.005789606
Actinobacteria	Actinobacteria	Streptosporangiales	Streptosporangiaceae	Sphaerisporangium	Bacteria_Copiotrophic	4	2	7.39E-05	0.003859737
Actinobacteria	Actinobacteria	Streptosporangiales	Streptosporangiaceae	Streptosporangium	Bacteria_Copiotrophic	22	1	0.00040631	0.001929869
Actinobacteria	Actinobacteria	Streptosporangiales	Streptosporangiales Incertae Sedis	Motilibacter	Bacteria_Copiotrophic	3	1	5.54E-05	0.001929869
Actinobacteria	Actinobacteria	Streptosporangiales	Thermomonosporaceae	Actinoallomurus	Bacteria_Copiotrophic	8	2	0.000147749	0.003859737
Actinobacteria	Actinobacteria	Streptosporangiales	Thermomonosporaceae	Actinocorallia	Bacteria_Copiotrophic	894	20	0.01651097	0.038597372
Actinobacteria	Actinobacteria	Streptosporangiales	Thermomonosporaceae	Actinomadura	Bacteria_Copiotrophic	7743	39	0.143002729	0.075264874
Actinobacteria	Actinobacteria	Streptosporangiales	Thermomonosporaceae	Spirillospora	Bacteria_Copiotrophic	2	1	3.69E-05	0.001929869
Actinobacteria	Actinobacteria	Streptosporangiales	Thermomonosporaceae	Thermomonospora	Bacteria_Copiotrophic	3	1	5.54E-05	0.001929869
Actinobacteria	Actinobacteria	Streptosporangiales	Thermomonosporaceae	NA	Bacteria_Copiotrophic	97	2	0.001791459	0.003859737
Actinobacteria	Actinobacteria	Streptosporangiales	NA	NA	Bacteria_Copiotrophic	89	5	0.00164371	0.009649343
Actinobacteria	Coriobacteriia	Coriobacteriales	Eggerthellaceae	DNF00809	Bacteria_Copiotrophic	9	4	0.000166218	0.007719474
Actinobacteria	Coriobacteriia	Coriobacteriales	Eggerthellaceae	Eggerthella	Bacteria_Copiotrophic	7	1	0.000129281	0.001929869
Actinobacteria	Coriobacteriia	Coriobacteriales	Eggerthellaceae	Enterorhabdus	Bacteria_Copiotrophic	3	1	5.54E-05	0.001929869
Actinobacteria	Coriobacteriia	OPB41	NA	NA	Bacteria_Copiotrophic	191	10	0.003527511	0.019298686
Actinobacteria	FFCH16263	NA	NA	NA	Bacteria_Copiotrophic	131	19	0.002419393	0.036667503
Actinobacteria	KIST-JJY010	NA	NA	NA	Bacteria_Copiotrophic	24	2	0.000443248	0.003859737
Actinobacteria	MB-A2-108	NA	NA	NA	Bacteria_Copiotrophic	5764	79	0.106453277	0.152459618
Actinobacteria	Nitriliruptoria	Euzebyales	Euzebyaceae	NA	Bacteria_Copiotrophic	57	7	0.001052713	0.01350908
Actinobacteria	Rubrobacteria	Rubrobacterales	Rubrobacteriaceae	Rubrobacter	Bacteria_Copiotrophic	1603	108	0.02960524	0.208425806
Actinobacteria	Thermoleophilia	Gaiellales	Gaiellaceae	Gaiella	Bacteria_Copiotrophic	7950	89	0.146825738	0.171758303
Actinobacteria	Thermoleophilia	Gaiellales	uncultured	NA	Bacteria_Copiotrophic	107498	1780	1.985342544	3.435166065
Actinobacteria	Thermoleophilia	Solirubrobacterales	67-14	NA	Bacteria_Copiotrophic	31943	280	0.58994397	0.540363201
Actinobacteria	Thermoleophilia	Solirubrobacterales	Solirubrobacteraceae	Conexibacter	Bacteria_Copiotrophic	80110	341	1.479523258	0.658085184
Actinobacteria	Thermoleophilia	Solirubrobacterales	Solirubrobacteraceae	JCM 18997	Bacteria_Copiotrophic	2	1	3.69E-05	0.001929869
Actinobacteria	Thermoleophilia	Solirubrobacterales	Solirubrobacteraceae	Parviterribacter	Bacteria_Copiotrophic	21	2	0.000387842	0.003859737
Actinobacteria	Thermoleophilia	Solirubrobacterales	Solirubrobacteraceae	Patulibacter	Bacteria_Copiotrophic	618	15	0.011413623	0.028948029
Actinobacteria	Thermoleophilia	Solirubrobacterales	Solirubrobacteraceae	Solirubrobacter	Bacteria_Copiotrophic	7868	140	0.145311309	0.270181601
Actinobacteria	Thermoleophilia	Solirubrobacterales	Solirubrobacteraceae	NA	Bacteria_Copiotrophic	92635	228	1.710843053	0.440010035
Actinobacteria	Thermoleophilia	uncultured	NA	NA	Bacteria_Copiotrophic	325	4	0.00600231	0.007719474
Bacteroidetes	Bacteroidia	Bacteroidales	Bacteroidaceae	Bacteroides	Bacteria_Copiotrophic	155	34	0.00286264	0.065615532
Bacteroidetes	Bacteroidia	Bacteroidales	Bacteroidetes BD2-2	NA	Bacteria_Copiotrophic	145	9	0.002677954	0.017368817
Bacteroidetes	Bacteroidia	Bacteroidales	Bacteroidetes vadinHA17	NA	Bacteria_Copiotrophic	261	45	0.004820317	0.086844086
Bacteroidetes	Bacteroidia	Bacteroidales	Dysgonomonadaceae	Dysgonomonas	Bacteria_Copiotrophic	9	2	0.000166218	0.003859737
Bacteroidetes	Bacteroidia	Bacteroidales	Dysgonomonadaceae	Proteiniphilum	Bacteria_Copiotrophic	2	1	3.69E-05	0.001929869
Bacteroidetes	Bacteroidia	Bacteroidales	F082	NA	Bacteria_Copiotrophic	2	1	3.69E-05	0.001929869
Bacteroidetes	Bacteroidia	Bacteroidales	Muribaculaceae	NA	Bacteria_Copiotrophic	50	17	0.000923432	0.032807766
Bacteroidetes	Bacteroidia	Bacteroidales	Paludibacteraceae	Paludibacter	Bacteria_Copiotrophic	121	9	0.002234706	0.017368817
Bacteroidetes	Bacteroidia	Bacteroidales	Paludibacteraceae	NA	Bacteria_Copiotrophic	150	6	0.002770297	0.011579211
Bacteroidetes	Bacteroidia	Bacteroidales	Prevotellaceae	Alloprevotella	Bacteria_Copiotrophic	4	2	7.39E-05	0.003859737
Bacteroidetes	Bacteroidia	Bacteroidales	Prevotellaceae	Prevotella 1	Bacteria_Copiotrophic	11	3	0.000203155	0.005789606
Bacteroidetes	Bacteroidia	Bacteroidales	Prevotellaceae	Prevotella 2	Bacteria_Copiotrophic	83	8	0.001532898	0.015438949
Bacteroidetes	Bacteroidia	Bacteroidales	Prevotellaceae	Prevotella 6	Bacteria_Copiotrophic	2	1	3.69E-05	0.001929869
Bacteroidetes	Bacteroidia	Bacteroidales	Prevotellaceae	Prevotella 9	Bacteria_Copiotrophic	80	19	0.001477492	0.036667503
Bacteroidetes	Bacteroidia	Bacteroidales	Prevotellaceae	NA	Bacteria_Copiotrophic	402	65	0.007424396	0.125441457
Bacteroidetes	Bacteroidia	Bacteroidales	Prolixibacteraceae	BSV13	Bacteria_Copiotrophic	24	1	0.000443248	0.001929869
Bacteroidetes	Bacteroidia	Bacteroidales	Prolixibacteraceae	Roseimarinus	Bacteria_Copiotrophic	267	14	0.004931129	0.02701816
Bacteroidetes	Bacteroidia	Bacteroidales	Prolixibacteraceae	WCHB1-32	Bacteria_Copiotrophic	91	8	0.001680647	0.015438949
Bacteroidetes	Bacteroidia	Bacteroidales	Prolixibacteraceae	NA	Bacteria_Copiotrophic	3	1	5.54E-05	0.001929869
Bacteroidetes	Bacteroidia	Bacteroidales	Rikenellaceae	Alistipes	Bacteria_Copiotrophic	11	3	0.000203155	0.005789606
Bacteroidetes	Bacteroidia	Bacteroidales	Rikenellaceae	Rikenellaceae RC9 gut group	Bacteria_Copiotrophic	374	29	0.006907274	0.055966189
Bacteroidetes	Bacteroidia	Bacteroidales	Rikenellaceae	NA	Bacteria_Copiotrophic	12	2	0.000221624	0.003859737
Bacteroidetes	Bacteroidia	Bacteroidales	SB-5	NA	Bacteria_Copiotrophic	141	7	0.002604079	0.01350908
Bacteroidetes	Bacteroidia	Bacteroidetes VC2.1 Bac22	NA	NA	Bacteria_Copiotrophic	57	2	0.001052713	0.003859737
Bacteroidetes	Bacteroidia	Chitinophagales	37-13	NA	Bacteria_Copiotrophic	11397	82	0.210487162	0.158249223
Bacteroidetes	Bacteroidia	Chitinophagales	Chitinophagaceae	Asinibacterium	Bacteria_Copiotrophic	2	1	3.69E-05	0.001929869
Bacteroidetes	Bacteroidia	Chitinophagales	Chitinophagaceae	Chitinophaga	Bacteria_Copiotrophic	318	21	0.00587303	0.04052724
Bacteroidetes	Bacteroidia	Chitinophagales	Chitinophagaceae	Dinghuibacter	Bacteria_Copiotrophic	359	5	0.006630244	0.009649343
Bacteroidetes	Bacteroidia	Chitinophagales	Chitinophagaceae	Ferruginibacter	Bacteria_Copiotrophic	4231	90	0.078140843	0.173688172
Bacteroidetes	Bacteroidia	Chitinophagales	Chitinophagaceae	Filimonas	Bacteria_Copiotrophic	57	3	0.001052713	0.005789606
Bacteroidetes	Bacteroidia	Chitinophagales	Chitinophagaceae	Flavihumibacter	Bacteria_Copiotrophic	139	5	0.002567142	0.009649343
Bacteroidetes	Bacteroidia	Chitinophagales	Chitinophagaceae	Flavisolibacter	Bacteria_Copiotrophic	266	32	0.00491266	0.061755794
Bacteroidetes	Bacteroidia	Chitinophagales	Chitinophagaceae	Flavitalea	Bacteria_Copiotrophic	38	5	0.000701809	0.009649343
Bacteroidetes	Bacteroidia	Chitinophagales	Chitinophagaceae	Heliimonas	Bacteria_Copiotrophic	10	1	0.000184686	0.001929869
Bacteroidetes	Bacteroidia	Chitinophagales	Chitinophagaceae	Niabella	Bacteria_Copiotrophic	46	4	0.000849558	0.007719474
Bacteroidetes	Bacteroidia	Chitinophagales	Chitinophagaceae	Niastella	Bacteria_Copiotrophic	724	6	0.0133713	0.011579211
Bacteroidetes	Bacteroidia	Chitinophagales	Chitinophagaceae	Niveitalea	Bacteria_Copiotrophic	2	1	3.69E-05	0.001929869
Bacteroidetes	Bacteroidia	Chitinophagales	Chitinophagaceae	Parafilimonas	Bacteria_Copiotrophic	180	3	0.003324356	0.005789606
Bacteroidetes	Bacteroidia	Chitinophagales	Chitinophagaceae	Parasediminibacterium	Bacteria_Copiotrophic	67	3	0.001237399	0.005789606
Bacteroidetes	Bacteroidia	Chitinophagales	Chitinophagaceae	Sediminibacterium	Bacteria_Copiotrophic	60	2	0.001108119	0.003859737
Bacteroidetes	Bacteroidia	Chitinophagales	Chitinophagaceae	Segetibacter	Bacteria_Copiotrophic	210	2	0.003878416	0.003859737
Bacteroidetes	Bacteroidia	Chitinophagales	Chitinophagaceae	Taibaiella	Bacteria_Copiotrophic	137	5	0.002530205	0.009649343
Bacteroidetes	Bacteroidia	Chitinophagales	Chitinophagaceae	Terrimonas	Bacteria_Copiotrophic	2158	8	0.039855339	0.015438949
Bacteroidetes	Bacteroidia	Chitinophagales	Chitinophagaceae	UTBCD1	Bacteria_Copiotrophic	107	2	0.001976145	0.003859737
Bacteroidetes	Bacteroidia	Chitinophagales	Chitinophagaceae	NA	Bacteria_Copiotrophic	41982	430	0.77535071	0.829843488
Bacteroidetes	Bacteroidia	Chitinophagales	Saprospiraceae	Candidatus Aquirestis	Bacteria_Copiotrophic	765	48	0.014128514	0.092633692
Bacteroidetes	Bacteroidia	Chitinophagales	Saprospiraceae	Lewinella	Bacteria_Copiotrophic	21	6	0.000387842	0.011579211
Bacteroidetes	Bacteroidia	Chitinophagales	Saprospiraceae	NA	Bacteria_Copiotrophic	546	23	0.010083881	0.044386977
Bacteroidetes	Bacteroidia	Chitinophagales	uncultured	NA	Bacteria_Copiotrophic	2572	64	0.047501358	0.123511589
Bacteroidetes	Bacteroidia	Cytophagales	Amoebophilaceae	Candidatus Amoebophilus	Bacteria_Copiotrophic	2	1	3.69E-05	0.001929869
Bacteroidetes	Bacteroidia	Cytophagales	Cyclobacteriaceae	Cyclobacterium	Bacteria_Copiotrophic	7	1	0.000129281	0.001929869
Bacteroidetes	Bacteroidia	Cytophagales	Cytophagaceae	Cytophaga	Bacteria_Copiotrophic	952	24	0.017582151	0.046316846
Bacteroidetes	Bacteroidia	Cytophagales	Cytophagaceae	Sporocytophaga	Bacteria_Copiotrophic	384	7	0.00709196	0.01350908
Bacteroidetes	Bacteroidia	Cytophagales	Cytophagaceae	NA	Bacteria_Copiotrophic	12	1	0.000221624	0.001929869
Bacteroidetes	Bacteroidia	Cytophagales	Hymenobacteraceae	Adhaeribacter	Bacteria_Copiotrophic	11	2	0.000203155	0.003859737
Bacteroidetes	Bacteroidia	Cytophagales	Hymenobacteraceae	Hymenobacter	Bacteria_Copiotrophic	201	2	0.003712198	0.003859737
Bacteroidetes	Bacteroidia	Cytophagales	Hymenobacteraceae	Pontibacter	Bacteria_Copiotrophic	9	2	0.000166218	0.003859737
Bacteroidetes	Bacteroidia	Cytophagales	Microscillaceae	Chryseolinea	Bacteria_Copiotrophic	134	28	0.002474799	0.05403632
Bacteroidetes	Bacteroidia	Cytophagales	Microscillaceae	Ohtaekwangia	Bacteria_Copiotrophic	261	2	0.004820317	0.003859737
Bacteroidetes	Bacteroidia	Cytophagales	Microscillaceae	OLB12	Bacteria_Copiotrophic	2066	3	0.038156223	0.005789606
Bacteroidetes	Bacteroidia	Cytophagales	Microscillaceae	NA	Bacteria_Copiotrophic	18573	161	0.343018168	0.310708841
Bacteroidetes	Bacteroidia	Cytophagales	MWH-CFBk5	NA	Bacteria_Copiotrophic	218	17	0.004026165	0.032807766
Bacteroidetes	Bacteroidia	Cytophagales	Spirosomaceae	Dyadobacter	Bacteria_Copiotrophic	75	10	0.001385148	0.019298686
Bacteroidetes	Bacteroidia	Cytophagales	Spirosomaceae	Fibrella	Bacteria_Copiotrophic	42	1	0.000775683	0.001929869
Bacteroidetes	Bacteroidia	Cytophagales	Spirosomaceae	Persicitalea	Bacteria_Copiotrophic	3	1	5.54E-05	0.001929869
Bacteroidetes	Bacteroidia	Cytophagales	Spirosomaceae	Spirosoma	Bacteria_Copiotrophic	22	2	0.00040631	0.003859737
Bacteroidetes	Bacteroidia	Cytophagales	Spirosomaceae	NA	Bacteria_Copiotrophic	308	10	0.005688343	0.019298686
Bacteroidetes	Bacteroidia	Flavobacteriales	Crocinitomicaceae	Fluviicola	Bacteria_Copiotrophic	73	10	0.001348211	0.019298686
Bacteroidetes	Bacteroidia	Flavobacteriales	Cryomorphaceae	NS10 marine group	Bacteria_Copiotrophic	15	2	0.00027703	0.003859737
Bacteroidetes	Bacteroidia	Flavobacteriales	Flavobacteriaceae	Capnocytophaga	Bacteria_Copiotrophic	56	4	0.001034244	0.007719474
Bacteroidetes	Bacteroidia	Flavobacteriales	Flavobacteriaceae	Dokdonia	Bacteria_Copiotrophic	9	3	0.000166218	0.005789606
Bacteroidetes	Bacteroidia	Flavobacteriales	Flavobacteriaceae	Flavobacterium	Bacteria_Copiotrophic	1518	30	0.028035405	0.057896057
Bacteroidetes	Bacteroidia	Flavobacteriales	Flavobacteriaceae	Gillisia	Bacteria_Copiotrophic	4	1	7.39E-05	0.001929869
Bacteroidetes	Bacteroidia	Flavobacteriales	Flavobacteriaceae	Hoppeia	Bacteria_Copiotrophic	2	1	3.69E-05	0.001929869
Bacteroidetes	Bacteroidia	Flavobacteriales	Flavobacteriaceae	Myroides	Bacteria_Copiotrophic	2	1	3.69E-05	0.001929869
Bacteroidetes	Bacteroidia	Flavobacteriales	Flavobacteriaceae	NS4 marine group	Bacteria_Copiotrophic	6	1	0.000110812	0.001929869
Bacteroidetes	Bacteroidia	Flavobacteriales	Flavobacteriaceae	Pseudofulvibacter	Bacteria_Copiotrophic	4	1	7.39E-05	0.001929869
Bacteroidetes	Bacteroidia	Flavobacteriales	Flavobacteriaceae	Psychroflexus	Bacteria_Copiotrophic	4	1	7.39E-05	0.001929869
Bacteroidetes	Bacteroidia	Flavobacteriales	Flavobacteriaceae	NA	Bacteria_Copiotrophic	1759	118	0.032486349	0.227724492
Bacteroidetes	Bacteroidia	Flavobacteriales	NS9 marine group	NA	Bacteria_Copiotrophic	120	5	0.002216238	0.009649343
Bacteroidetes	Bacteroidia	Flavobacteriales	Weeksellaceae	Bergeyella	Bacteria_Copiotrophic	21	4	0.000387842	0.007719474
Bacteroidetes	Bacteroidia	Flavobacteriales	Weeksellaceae	Chryseobacterium	Bacteria_Copiotrophic	42	4	0.000775683	0.007719474
Bacteroidetes	Bacteroidia	SM1A07	NA	NA	Bacteria_Copiotrophic	33	1	0.000609465	0.001929869
Bacteroidetes	Bacteroidia	Sphingobacteriales	AKYH767	NA	Bacteria_Copiotrophic	6755	126	0.124755706	0.243163441
Bacteroidetes	Bacteroidia	Sphingobacteriales	CWT CU03-E12	NA	Bacteria_Copiotrophic	9931	68	0.183412127	0.131231063
Bacteroidetes	Bacteroidia	Sphingobacteriales	env.OPS 17	NA	Bacteria_Copiotrophic	8231	141	0.152015428	0.272111469
Bacteroidetes	Bacteroidia	Sphingobacteriales	FFCH9454	NA	Bacteria_Copiotrophic	276	8	0.005097346	0.015438949
Bacteroidetes	Bacteroidia	Sphingobacteriales	GWF2-29-10	NA	Bacteria_Copiotrophic	2	1	3.69E-05	0.001929869
Bacteroidetes	Bacteroidia	Sphingobacteriales	KD1-131	NA	Bacteria_Copiotrophic	2	1	3.69E-05	0.001929869
Bacteroidetes	Bacteroidia	Sphingobacteriales	KD3-93	NA	Bacteria_Copiotrophic	1772	27	0.032726441	0.052106452
Bacteroidetes	Bacteroidia	Sphingobacteriales	Lentimicrobiaceae	NA	Bacteria_Copiotrophic	76	5	0.001403617	0.009649343
Bacteroidetes	Bacteroidia	Sphingobacteriales	LiUU-11-161	NA	Bacteria_Copiotrophic	147	7	0.002714891	0.01350908
Bacteroidetes	Bacteroidia	Sphingobacteriales	NS11-12 marine group	NA	Bacteria_Copiotrophic	590	26	0.010896501	0.050176583
Bacteroidetes	Bacteroidia	Sphingobacteriales	S15-21	NA	Bacteria_Copiotrophic	488	4	0.009012699	0.007719474
Bacteroidetes	Bacteroidia	Sphingobacteriales	S15A-MN91	NA	Bacteria_Copiotrophic	4	1	7.39E-05	0.001929869
Bacteroidetes	Bacteroidia	Sphingobacteriales	Sphingobacteriaceae	Arcticibacter	Bacteria_Copiotrophic	29	2	0.000535591	0.003859737
Bacteroidetes	Bacteroidia	Sphingobacteriales	Sphingobacteriaceae	Mucilaginibacter	Bacteria_Copiotrophic	23366	107	0.43153839	0.206495938
Bacteroidetes	Bacteroidia	Sphingobacteriales	Sphingobacteriaceae	Parapedobacter	Bacteria_Copiotrophic	4	2	7.39E-05	0.003859737
Bacteroidetes	Bacteroidia	Sphingobacteriales	Sphingobacteriaceae	Pedobacter	Bacteria_Copiotrophic	621	25	0.011469029	0.048246714
Bacteroidetes	Bacteroidia	Sphingobacteriales	Sphingobacteriaceae	Solitalea	Bacteria_Copiotrophic	8	2	0.000147749	0.003859737
Bacteroidetes	Bacteroidia	Sphingobacteriales	Sphingobacteriaceae	Sphingobacterium	Bacteria_Copiotrophic	741	67	0.013685267	0.129301195
Bacteroidetes	Bacteroidia	Sphingobacteriales	Sphingobacteriaceae	NA	Bacteria_Copiotrophic	173	10	0.003195076	0.019298686
Bacteroidetes	Bacteroidia	Sphingobacteriales	uncultured	NA	Bacteria_Copiotrophic	11	2	0.000203155	0.003859737
Bacteroidetes	Bacteroidia	Sphingobacteriales	Z4MB62	NA	Bacteria_Copiotrophic	5	1	9.23E-05	0.001929869
Bacteroidetes	Bacteroidia	Sphingobacteriales	NA	NA	Bacteria_Copiotrophic	42	2	0.000775683	0.003859737
Bacteroidetes	Ignavibacteria	Kryptoniales	BSV26	NA	Bacteria_Copiotrophic	1346	26	0.024858798	0.050176583
Bacteroidetes	Ignavibacteria	OPB56	NA	NA	Bacteria_Copiotrophic	1525	67	0.028164686	0.129301195
Bacteroidetes	Ignavibacteria	SJA-28	NA	NA	Bacteria_Copiotrophic	227	12	0.004192383	0.023158423
Bacteroidetes	OC31	NA	NA	NA	Bacteria_Copiotrophic	2	1	3.69E-05	0.001929869
Bacteroidetes	Rhodothermia	Rhodothermales	Rhodothermaceae	Salinibacter	Bacteria_Copiotrophic	103	21	0.001902271	0.04052724
Chloroflexi	AD3	NA	NA	NA	Bacteria_photosynthetic	15521	190	0.28665186	0.366675029
Chloroflexi	Anaerolineae	Anaerolineales	Anaerolineaceae	NA	Bacteria_photosynthetic	415	34	0.007664488	0.065615532
Chloroflexi	Anaerolineae	Ardenticatenales	uncultured	NA	Bacteria_photosynthetic	289	21	0.005337439	0.04052724
Chloroflexi	Anaerolineae	Caldilineales	Caldilineaceae	NA	Bacteria_photosynthetic	107	4	0.001976145	0.007719474
Chloroflexi	Anaerolineae	RBG-13-54-9	NA	NA	Bacteria_photosynthetic	177	17	0.00326895	0.032807766
Chloroflexi	Anaerolineae	SBR1031	A4b	NA	Bacteria_photosynthetic	27	3	0.000498653	0.005789606
Chloroflexi	Anaerolineae	SBR1031	NA	NA	Bacteria_photosynthetic	73	13	0.001348211	0.025088291
Chloroflexi	Anaerolineae	NA	NA	NA	Bacteria_photosynthetic	594	15	0.010970376	0.028948029
Chloroflexi	Chloroflexia	Chloroflexales	Roseiflexaceae	NA	Bacteria_photosynthetic	277	12	0.005115815	0.023158423
Chloroflexi	Chloroflexia	Kallotenuales	AKIW781	NA	Bacteria_photosynthetic	2	1	3.69E-05	0.001929869
Chloroflexi	Chloroflexia	Kallotenuales	Kallotenuaceae	Kallotenue	Bacteria_photosynthetic	2	1	3.69E-05	0.001929869
Chloroflexi	Chloroflexia	Thermomicrobiales	AKYG1722	NA	Bacteria_photosynthetic	8	2	0.000147749	0.003859737
Chloroflexi	Chloroflexia	Thermomicrobiales	JG30-KF-CM45	NA	Bacteria_photosynthetic	611	29	0.011284343	0.055966189
Chloroflexi	Chloroflexia	Thermomicrobiales	Thermomicrobiaceae	Sphaerobacter	Bacteria_photosynthetic	2	1	3.69E-05	0.001929869
Chloroflexi	Dehalococcoidia	661239	NA	NA	Bacteria_photosynthetic	14	1	0.000258561	0.001929869
Chloroflexi	Dehalococcoidia	Dehalococcoidales	Dehalococcoidaceae	Dehalogenimonas	Bacteria_photosynthetic	42	1	0.000775683	0.001929869
Chloroflexi	Dehalococcoidia	Dehalococcoidales	uncultured	NA	Bacteria_photosynthetic	2	1	3.69E-05	0.001929869
Chloroflexi	Dehalococcoidia	FW22	NA	NA	Bacteria_photosynthetic	38	1	0.000701809	0.001929869
Chloroflexi	Dehalococcoidia	MSBL5	NA	NA	Bacteria_photosynthetic	109	1	0.002013082	0.001929869
Chloroflexi	Dehalococcoidia	S085	NA	NA	Bacteria_photosynthetic	219	7	0.004044634	0.01350908
Chloroflexi	Dehalococcoidia	SAR202 clade	NA	NA	Bacteria_photosynthetic	5	2	9.23E-05	0.003859737
Chloroflexi	Dehalococcoidia	vadinBA26	NA	NA	Bacteria_photosynthetic	138	19	0.002548673	0.036667503
Chloroflexi	Dehalococcoidia	NA	NA	NA	Bacteria_photosynthetic	2	1	3.69E-05	0.001929869
Chloroflexi	Gitt-GS-136	NA	NA	NA	Bacteria_photosynthetic	1609	17	0.029716052	0.032807766
Chloroflexi	JG30-KF-CM66	NA	NA	NA	Bacteria_photosynthetic	407	33	0.007516739	0.063685663
Chloroflexi	KD4-96	NA	NA	NA	Bacteria_photosynthetic	15943	150	0.294445628	0.289480286
Chloroflexi	Ktedonobacteria	B12-WMSP1	NA	NA	Bacteria_photosynthetic	1410	54	0.026040791	0.104212903
Chloroflexi	Ktedonobacteria	C0119	NA	NA	Bacteria_photosynthetic	2023	75	0.037362072	0.144740143
Chloroflexi	Ktedonobacteria	Ktedonobacterales	JG30-KF-AS9	NA	Bacteria_photosynthetic	364	35	0.006722587	0.0675454
Chloroflexi	Ktedonobacteria	Ktedonobacterales	Ktedonobacteraceae	1921-2	Bacteria_photosynthetic	7757	69	0.14326129	0.133160932
Chloroflexi	Ktedonobacteria	Ktedonobacterales	Ktedonobacteraceae	1921-3	Bacteria_photosynthetic	824	29	0.015218165	0.055966189
Chloroflexi	Ktedonobacteria	Ktedonobacterales	Ktedonobacteraceae	1959-1	Bacteria_photosynthetic	6902	59	0.127470597	0.113862246
Chloroflexi	Ktedonobacteria	Ktedonobacterales	Ktedonobacteraceae	BacC-u-018	Bacteria_photosynthetic	12	3	0.000221624	0.005789606
Chloroflexi	Ktedonobacteria	Ktedonobacterales	Ktedonobacteraceae	FCPS473	Bacteria_photosynthetic	1630	24	0.030103894	0.046316846
Chloroflexi	Ktedonobacteria	Ktedonobacterales	Ktedonobacteraceae	G12-WMSP1	Bacteria_photosynthetic	2514	43	0.046430177	0.082984349
Chloroflexi	Ktedonobacteria	Ktedonobacterales	Ktedonobacteraceae	HSB OF53-F07	Bacteria_photosynthetic	12629	116	0.233240535	0.223864755
Chloroflexi	Ktedonobacteria	Ktedonobacterales	Ktedonobacteraceae	JG30a-KF-32	Bacteria_photosynthetic	9942	126	0.183615282	0.243163441
Chloroflexi	Ktedonobacteria	Ktedonobacterales	Ktedonobacteraceae	Ktedonobacter	Bacteria_photosynthetic	864	12	0.01595691	0.023158423
Chloroflexi	Ktedonobacteria	Ktedonobacterales	Ktedonobacteraceae	Thermosporothrix	Bacteria_photosynthetic	158	5	0.002918046	0.009649343
Chloroflexi	Ktedonobacteria	Ktedonobacterales	Ktedonobacteraceae	NA	Bacteria_photosynthetic	11956	174	0.220811136	0.335797132
Chloroflexi	OLB14	NA	NA	NA	Bacteria_photosynthetic	38	2	0.000701809	0.003859737
Chloroflexi	P2-11E	NA	NA	NA	Bacteria_photosynthetic	493	5	0.009105043	0.009649343
Chloroflexi	SHA-26	NA	NA	NA	Bacteria_photosynthetic	175	12	0.003232013	0.023158423
Chloroflexi	TK10	NA	NA	NA	Bacteria_photosynthetic	879	74	0.01623394	0.142810275
Chloroflexi	NA	NA	NA	NA	Bacteria_photosynthetic	5	1	9.23E-05	0.001929869
Cyanobacteria	Melainabacteria	Gastranaerophilales	NA	NA	Bacteria_photosynthetic	2	1	3.69E-05	0.001929869
Cyanobacteria	Melainabacteria	Obscuribacterales	NA	NA	Bacteria_photosynthetic	20	6	0.000369373	0.011579211
Cyanobacteria	Oxyphotobacteria	Chloroplast	NA	NA	Bacteria_photosynthetic	219	37	0.004044634	0.071405137
Cyanobacteria	Oxyphotobacteria	Nostocales	Chroococcidiopsaceae	NA	Bacteria_photosynthetic	2	1	3.69E-05	0.001929869
Cyanobacteria	Oxyphotobacteria	Nostocales	Nostocaceae	Nostoc PCC-73102	Bacteria_N_fixing	5	1	9.23E-05	0.001929869
Cyanobacteria	Oxyphotobacteria	Synechococcales	Cyanobiaceae	Prochlorococcus MIT9313	Bacteria_photosynthetic	6	3	0.000110812	0.005789606
Cyanobacteria	Sericytochromatia	NA	NA	NA	Bacteria_photosynthetic	295	27	0.005448251	0.052106452
Firmicutes	Bacilli	Bacillales	Alicyclobacillaceae	Acidibacillus	Bacteria_Copiotrophic	16	1	0.000295498	0.001929869
Firmicutes	Bacilli	Bacillales	Alicyclobacillaceae	Alicyclobacillus	Bacteria_Copiotrophic	8	2	0.000147749	0.003859737
Firmicutes	Bacilli	Bacillales	Bacillaceae	Aeribacillus	Bacteria_Copiotrophic	2	1	3.69E-05	0.001929869
Firmicutes	Bacilli	Bacillales	Bacillaceae	Anoxybacillus	Bacteria_Copiotrophic	2	1	3.69E-05	0.001929869
Firmicutes	Bacilli	Bacillales	Bacillaceae	Bacillus	Bacteria_Copiotrophic	334	42	0.006168528	0.08105448
Firmicutes	Bacilli	Bacillales	Bacillaceae	Geobacillus	Bacteria_Copiotrophic	140	16	0.00258561	0.030877897
Firmicutes	Bacilli	Bacillales	Family X	Thermicanus	Bacteria_Copiotrophic	3	1	5.54E-05	0.001929869
Firmicutes	Bacilli	Bacillales	Family XI	Gemella	Bacteria_Copiotrophic	16	1	0.000295498	0.001929869
Firmicutes	Bacilli	Bacillales	Family XII	Exiguobacterium	Bacteria_Copiotrophic	25	3	0.000461716	0.005789606
Firmicutes	Bacilli	Bacillales	Listeriaceae	Brochothrix	Bacteria_Copiotrophic	33	1	0.000609465	0.001929869
Firmicutes	Bacilli	Bacillales	Paenibacillaceae	Ammoniphilus	Bacteria_Copiotrophic	3	1	5.54E-05	0.001929869
Firmicutes	Bacilli	Bacillales	Paenibacillaceae	Brevibacillus	Bacteria_Copiotrophic	154	16	0.002844172	0.030877897
Firmicutes	Bacilli	Bacillales	Paenibacillaceae	Cohnella	Bacteria_Copiotrophic	85	6	0.001569835	0.011579211
Firmicutes	Bacilli	Bacillales	Paenibacillaceae	Paenibacillus	Bacteria_Copiotrophic	1348	44	0.024895735	0.084914217
Firmicutes	Bacilli	Bacillales	Paenibacillaceae	NA	Bacteria_Copiotrophic	18	1	0.000332436	0.001929869
Firmicutes	Bacilli	Bacillales	Pasteuriaceae	Pasteuria	Bacteria_Copiotrophic	29	4	0.000535591	0.007719474
Firmicutes	Bacilli	Bacillales	Planococcaceae	Lysinibacillus	Bacteria_Copiotrophic	5	2	9.23E-05	0.003859737
Firmicutes	Bacilli	Bacillales	Planococcaceae	Paenisporosarcina	Bacteria_Copiotrophic	14	1	0.000258561	0.001929869
Firmicutes	Bacilli	Bacillales	Planococcaceae	Psychrobacillus	Bacteria_Copiotrophic	2	1	3.69E-05	0.001929869
Firmicutes	Bacilli	Bacillales	Planococcaceae	Solibacillus	Bacteria_Copiotrophic	27	1	0.000498653	0.001929869
Firmicutes	Bacilli	Bacillales	Planococcaceae	Sporosarcina	Bacteria_Copiotrophic	4	1	7.39E-05	0.001929869
Firmicutes	Bacilli	Bacillales	Staphylococcaceae	Macrococcus	Bacteria_Copiotrophic	10	2	0.000184686	0.003859737
Firmicutes	Bacilli	Bacillales	Staphylococcaceae	Staphylococcus	Bacteria_Copiotrophic	7274	15	0.134340933	0.028948029
Firmicutes	Bacilli	Bacillales	uncultured	NA	Bacteria_Copiotrophic	15	2	0.00027703	0.003859737
Firmicutes	Bacilli	Lactobacillales	Aerococcaceae	Aerococcus	Bacteria_Copiotrophic	2	1	3.69E-05	0.001929869
Firmicutes	Bacilli	Lactobacillales	Aerococcaceae	Eremococcus	Bacteria_Copiotrophic	6	1	0.000110812	0.001929869
Firmicutes	Bacilli	Lactobacillales	Enterococcaceae	Tetragenococcus	Bacteria_Copiotrophic	482	6	0.008901888	0.011579211
Firmicutes	Bacilli	Lactobacillales	Enterococcaceae	Vagococcus	Bacteria_Copiotrophic	2	1	3.69E-05	0.001929869
Firmicutes	Bacilli	Lactobacillales	Lactobacillaceae	Lactobacillus	Bacteria_Copiotrophic	68	20	0.001255868	0.038597372
Firmicutes	Bacilli	Lactobacillales	Streptococcaceae	Lactococcus	Bacteria_Copiotrophic	16	6	0.000295498	0.011579211
Firmicutes	Bacilli	Lactobacillales	Streptococcaceae	Streptococcus	Bacteria_Copiotrophic	109	13	0.002013082	0.025088291
Firmicutes	Clostridia	Clostridia Incertae Sedis	Unknown Family	Candidatus Desulforudis	Bacteria_Copiotrophic	197	3	0.003638323	0.005789606
Firmicutes	Clostridia	Clostridiales	Christensenellaceae	Christensenellaceae R-7 group	Bacteria_Copiotrophic	23	2	0.000424779	0.003859737
Firmicutes	Clostridia	Clostridiales	Clostridiaceae 1	Clostridium sensu stricto 1	Bacteria_Copiotrophic	93	11	0.001717584	0.021228554
Firmicutes	Clostridia	Clostridiales	Clostridiaceae 1	Clostridium sensu stricto 12	Bacteria_Copiotrophic	32	4	0.000590997	0.007719474
Firmicutes	Clostridia	Clostridiales	Clostridiaceae 1	Clostridium sensu stricto 13	Bacteria_Copiotrophic	264	6	0.004875723	0.011579211
Firmicutes	Clostridia	Clostridiales	Clostridiaceae 1	Clostridium sensu stricto 5	Bacteria_Copiotrophic	2	1	3.69E-05	0.001929869
Firmicutes	Clostridia	Clostridiales	Clostridiaceae 1	Clostridium sensu stricto 9	Bacteria_Copiotrophic	171	4	0.003158139	0.007719474
Firmicutes	Clostridia	Clostridiales	Clostridiaceae 1	Fonticella	Bacteria_Copiotrophic	110	2	0.002031551	0.003859737
Firmicutes	Clostridia	Clostridiales	Clostridiaceae 1	Oxobacter	Bacteria_Copiotrophic	4	1	7.39E-05	0.001929869
Firmicutes	Clostridia	Clostridiales	Clostridiaceae 1	NA	Bacteria_Copiotrophic	54	5	0.000997307	0.009649343
Firmicutes	Clostridia	Clostridiales	Clostridiales vadinBB60 group	NA	Bacteria_Copiotrophic	10	3	0.000184686	0.005789606
Firmicutes	Clostridia	Clostridiales	Defluviitaleaceae	Defluviitaleaceae UCG-011	Bacteria_Copiotrophic	15	2	0.00027703	0.003859737
Firmicutes	Clostridia	Clostridiales	Eubacteriaceae	Acetobacterium	Bacteria_Copiotrophic	2	1	3.69E-05	0.001929869
Firmicutes	Clostridia	Clostridiales	Family XI	Anaerococcus	Bacteria_Copiotrophic	366	8	0.006759525	0.015438949
Firmicutes	Clostridia	Clostridiales	Family XI	Finegoldia	Bacteria_Copiotrophic	54	1	0.000997307	0.001929869
Firmicutes	Clostridia	Clostridiales	Family XI	Peptoniphilus	Bacteria_Copiotrophic	50	3	0.000923432	0.005789606
Firmicutes	Clostridia	Clostridiales	Family XIII	Family XIII AD3011 group	Bacteria_Copiotrophic	2	1	3.69E-05	0.001929869
Firmicutes	Clostridia	Clostridiales	Family XIV	NA	Bacteria_Copiotrophic	89	10	0.00164371	0.019298686
Firmicutes	Clostridia	Clostridiales	Family XVII	Sulfobacillus	Bacteria_Copiotrophic	2	1	3.69E-05	0.001929869
Firmicutes	Clostridia	Clostridiales	Gracilibacteraceae	NA	Bacteria_Copiotrophic	190	6	0.003509043	0.011579211
Firmicutes	Clostridia	Clostridiales	Heliobacteriaceae	Heliorestis	Bacteria_N_fixing	5	1	9.23E-05	0.001929869
Firmicutes	Clostridia	Clostridiales	Lachnospiraceae	[Eubacterium] hallii group	Bacteria_Copiotrophic	2	1	3.69E-05	0.001929869
Firmicutes	Clostridia	Clostridiales	Lachnospiraceae	[Ruminococcus] gnavus group	Bacteria_Copiotrophic	786	54	0.014516356	0.104212903
Firmicutes	Clostridia	Clostridiales	Lachnospiraceae	[Ruminococcus] torques group	Bacteria_Copiotrophic	6	3	0.000110812	0.005789606
Firmicutes	Clostridia	Clostridiales	Lachnospiraceae	Agathobacter	Bacteria_Copiotrophic	23	3	0.000424779	0.005789606
Firmicutes	Clostridia	Clostridiales	Lachnospiraceae	Anaerostipes	Bacteria_Copiotrophic	2	1	3.69E-05	0.001929869
Firmicutes	Clostridia	Clostridiales	Lachnospiraceae	Blautia	Bacteria_Copiotrophic	304	17	0.005614468	0.032807766
Firmicutes	Clostridia	Clostridiales	Lachnospiraceae	Coprococcus 2	Bacteria_Copiotrophic	9	4	0.000166218	0.007719474
Firmicutes	Clostridia	Clostridiales	Lachnospiraceae	Fusicatenibacter	Bacteria_Copiotrophic	20	9	0.000369373	0.017368817
Firmicutes	Clostridia	Clostridiales	Lachnospiraceae	Herbinix	Bacteria_Copiotrophic	4	1	7.39E-05	0.001929869
Firmicutes	Clostridia	Clostridiales	Lachnospiraceae	Lachnospiraceae AC2044 group	Bacteria_Copiotrophic	9	2	0.000166218	0.003859737
Firmicutes	Clostridia	Clostridiales	Lachnospiraceae	Lachnospiraceae NK4A136 group	Bacteria_Copiotrophic	26	8	0.000480185	0.015438949
Firmicutes	Clostridia	Clostridiales	Lachnospiraceae	Lachnospiraceae UCG-008	Bacteria_Copiotrophic	3	1	5.54E-05	0.001929869
Firmicutes	Clostridia	Clostridiales	Lachnospiraceae	Lachnospiraceae UCG-010	Bacteria_Copiotrophic	2	1	3.69E-05	0.001929869
Firmicutes	Clostridia	Clostridiales	Lachnospiraceae	Roseburia	Bacteria_Copiotrophic	184	17	0.003398231	0.032807766
Firmicutes	Clostridia	Clostridiales	Lachnospiraceae	Tyzzerella	Bacteria_Copiotrophic	84	25	0.001551366	0.048246714
Firmicutes	Clostridia	Clostridiales	Lachnospiraceae	Tyzzerella 3	Bacteria_Copiotrophic	28	9	0.000517122	0.017368817
Firmicutes	Clostridia	Clostridiales	Lachnospiraceae	NA	Bacteria_Copiotrophic	8	4	0.000147749	0.007719474
Firmicutes	Clostridia	Clostridiales	Peptococcaceae	Desulfitibacter	Bacteria_Copiotrophic	5	1	9.23E-05	0.001929869
Firmicutes	Clostridia	Clostridiales	Peptococcaceae	Desulfitobacterium	Bacteria_Copiotrophic	243	23	0.004487881	0.044386977
Firmicutes	Clostridia	Clostridiales	Peptococcaceae	Desulfosporosinus	Bacteria_Copiotrophic	219	13	0.004044634	0.025088291
Firmicutes	Clostridia	Clostridiales	Peptococcaceae	Desulfotomaculum	Bacteria_Copiotrophic	4	2	7.39E-05	0.003859737
Firmicutes	Clostridia	Clostridiales	Peptococcaceae	Desulfurispora	Bacteria_Copiotrophic	99	18	0.001828396	0.034737634
Firmicutes	Clostridia	Clostridiales	Peptococcaceae	Thermincola	Bacteria_Copiotrophic	10	1	0.000184686	0.001929869
Firmicutes	Clostridia	Clostridiales	Peptostreptococcaceae	Romboutsia	Bacteria_Copiotrophic	8	1	0.000147749	0.001929869
Firmicutes	Clostridia	Clostridiales	Ruminococcaceae	[Eubacterium] coprostanoligenes group	Bacteria_Copiotrophic	6	2	0.000110812	0.003859737
Firmicutes	Clostridia	Clostridiales	Ruminococcaceae	Anaerobacterium	Bacteria_Copiotrophic	10	1	0.000184686	0.001929869
Firmicutes	Clostridia	Clostridiales	Ruminococcaceae	Angelakisella	Bacteria_Copiotrophic	6	1	0.000110812	0.001929869
Firmicutes	Clostridia	Clostridiales	Ruminococcaceae	Candidatus Soleaferrea	Bacteria_Copiotrophic	3	1	5.54E-05	0.001929869
Firmicutes	Clostridia	Clostridiales	Ruminococcaceae	Faecalibacterium	Bacteria_Copiotrophic	2	1	3.69E-05	0.001929869
Firmicutes	Clostridia	Clostridiales	Ruminococcaceae	Fastidiosipila	Bacteria_Copiotrophic	102	4	0.001883802	0.007719474
Firmicutes	Clostridia	Clostridiales	Ruminococcaceae	Ruminiclostridium	Bacteria_Copiotrophic	2	1	3.69E-05	0.001929869
Firmicutes	Clostridia	Clostridiales	Ruminococcaceae	Ruminiclostridium 1	Bacteria_Copiotrophic	55	2	0.001015776	0.003859737
Firmicutes	Clostridia	Clostridiales	Ruminococcaceae	Ruminiclostridium 5	Bacteria_Copiotrophic	2	1	3.69E-05	0.001929869
Firmicutes	Clostridia	Clostridiales	Ruminococcaceae	Ruminococcaceae UCG-005	Bacteria_Copiotrophic	7	2	0.000129281	0.003859737
Firmicutes	Clostridia	Clostridiales	Ruminococcaceae	Ruminococcaceae UCG-010	Bacteria_Copiotrophic	6	2	0.000110812	0.003859737
Firmicutes	Clostridia	Clostridiales	Ruminococcaceae	Ruminococcaceae UCG-014	Bacteria_Copiotrophic	4	1	7.39E-05	0.001929869
Firmicutes	Clostridia	Clostridiales	Ruminococcaceae	Ruminococcus 1	Bacteria_Copiotrophic	2	1	3.69E-05	0.001929869
Firmicutes	Clostridia	Clostridiales	Ruminococcaceae	Ruminococcus 2	Bacteria_Copiotrophic	39	7	0.000720277	0.01350908
Firmicutes	Clostridia	Clostridiales	Ruminococcaceae	Subdoligranulum	Bacteria_Copiotrophic	47	10	0.000868026	0.019298686
Firmicutes	Clostridia	Clostridiales	Ruminococcaceae	NA	Bacteria_Copiotrophic	1809	96	0.033409781	0.185267383
Firmicutes	Clostridia	Clostridiales	Syntrophomonadaceae	Syntrophomonas	Bacteria_Copiotrophic	13	4	0.000240092	0.007719474
Firmicutes	Clostridia	D8A-2	NA	NA	Bacteria_Copiotrophic	8	3	0.000147749	0.005789606
Firmicutes	Clostridia	DTU014	NA	NA	Bacteria_Copiotrophic	424	59	0.007830706	0.113862246
Firmicutes	Clostridia	MBA03	NA	NA	Bacteria_Copiotrophic	48	5	0.000886495	0.009649343
Firmicutes	Clostridia	Thermoanaerobacterales	uncultured	NA	Bacteria_Copiotrophic	23	4	0.000424779	0.007719474
Firmicutes	Erysipelotrichia	Erysipelotrichales	Erysipelotrichaceae	Erysipelothrix	Bacteria_Copiotrophic	2	1	3.69E-05	0.001929869
Firmicutes	Erysipelotrichia	Erysipelotrichales	Erysipelotrichaceae	Erysipelotrichaceae UCG-004	Bacteria_Copiotrophic	3	1	5.54E-05	0.001929869
Firmicutes	Erysipelotrichia	Erysipelotrichales	Erysipelotrichaceae	Turicibacter	Bacteria_Copiotrophic	13	1	0.000240092	0.001929869
Firmicutes	Negativicutes	Selenomonadales	Acidaminococcaceae	Phascolarctobacterium	Bacteria_Copiotrophic	4	1	7.39E-05	0.001929869
Firmicutes	Negativicutes	Selenomonadales	Acidaminococcaceae	NA	Bacteria_Copiotrophic	2	1	3.69E-05	0.001929869
Firmicutes	Negativicutes	Selenomonadales	Veillonellaceae	Dialister	Bacteria_Copiotrophic	42	16	0.000775683	0.030877897
Firmicutes	Negativicutes	Selenomonadales	Veillonellaceae	Megamonas	Bacteria_Copiotrophic	12	5	0.000221624	0.009649343
Firmicutes	Negativicutes	Selenomonadales	Veillonellaceae	Megasphaera	Bacteria_Copiotrophic	15	1	0.00027703	0.001929869
Firmicutes	Negativicutes	Selenomonadales	Veillonellaceae	Pelosinus	Bacteria_Copiotrophic	4	1	7.39E-05	0.001929869
Firmicutes	Negativicutes	Selenomonadales	Veillonellaceae	Veillonella	Bacteria_Copiotrophic	2	1	3.69E-05	0.001929869
Firmicutes	Negativicutes	Selenomonadales	Veillonellaceae	NA	Bacteria_Copiotrophic	562	35	0.010379379	0.0675454
Gemmatimonadetes	BD2-11 terrestrial group	NA	NA	NA	Bacteria_Copiotrophic	600	13	0.011081188	0.025088291
Gemmatimonadetes	Gemmatimonadetes	Gemmatimonadales	Gemmatimonadaceae	Gemmatimonas	Bacteria_Copiotrophic	17608	159	0.325195925	0.306849104
Gemmatimonadetes	Gemmatimonadetes	Gemmatimonadales	Gemmatimonadaceae	Gemmatirosa	Bacteria_Copiotrophic	4037	47	0.074557925	0.090703823
Gemmatimonadetes	Gemmatimonadetes	Gemmatimonadales	Gemmatimonadaceae	NA	Bacteria_Copiotrophic	61441	669	1.134732099	1.291082077
Gemmatimonadetes	Longimicrobia	Longimicrobiales	Longimicrobiaceae	NA	Bacteria_Copiotrophic	33	8	0.000609465	0.015438949
Gemmatimonadetes	S0134 terrestrial group	NA	NA	NA	Bacteria_Copiotrophic	67	2	0.001237399	0.003859737
Nitrospinae	Nitrospinia	Nitrospinales	Nitrospinaceae	Nitrospina	Bacteria_Nitrifying	23	4	0.000424779	0.007719474
Nitrospirae	Nitrospira	Nitrospirales	Nitrospiraceae	Leptospirillum	Bacteria_Nitrifying	217	3	0.004007696	0.005789606
Nitrospirae	Nitrospira	Nitrospirales	Nitrospiraceae	Nitrospira	Bacteria_Nitrifying	6295	260	0.116260129	0.50176583
Planctomycetes	028H05-P-BN-P5	NA	NA	NA	Bacteria_Oligotrophic	6	2	0.000110812	0.003859737
Planctomycetes	BD7-11	NA	NA	NA	Bacteria_Oligotrophic	2034	40	0.037565227	0.077194743
Planctomycetes	Brocadiae	Brocadiales	Brocadiaceae	Candidatus Jettenia	Bacteria_Oligotrophic	26	6	0.000480185	0.011579211
Planctomycetes	OM190	NA	NA	NA	Bacteria_Oligotrophic	7620	88	0.140731085	0.169828435
Planctomycetes	Phycisphaerae	CCM11a	NA	NA	Bacteria_Oligotrophic	203	5	0.003749135	0.009649343
Planctomycetes	Phycisphaerae	DG-20	NA	NA	Bacteria_Oligotrophic	148	1	0.00273336	0.001929869
Planctomycetes	Phycisphaerae	mle1-8	NA	NA	Bacteria_Oligotrophic	18	4	0.000332436	0.007719474
Planctomycetes	Phycisphaerae	MSBL9	GWC2-45-44	NA	Bacteria_Oligotrophic	14	3	0.000258561	0.005789606
Planctomycetes	Phycisphaerae	MSBL9	SG8-4	NA	Bacteria_Oligotrophic	12	2	0.000221624	0.003859737
Planctomycetes	Phycisphaerae	Phycisphaerales	AKAU3564 sediment group	NA	Bacteria_Oligotrophic	100	7	0.001846865	0.01350908
Planctomycetes	Phycisphaerae	Phycisphaerales	Phycisphaeraceae	AKYG587	Bacteria_Oligotrophic	27	6	0.000498653	0.011579211
Planctomycetes	Phycisphaerae	Phycisphaerales	Phycisphaeraceae	CL500-3	Bacteria_Oligotrophic	5	2	9.23E-05	0.003859737
Planctomycetes	Phycisphaerae	Phycisphaerales	Phycisphaeraceae	I-8	Bacteria_Oligotrophic	19	3	0.000350904	0.005789606
Planctomycetes	Phycisphaerae	Phycisphaerales	Phycisphaeraceae	Phycisphaera	Bacteria_Oligotrophic	91	2	0.001680647	0.003859737
Planctomycetes	Phycisphaerae	Phycisphaerales	Phycisphaeraceae	SM1A02	Bacteria_Oligotrophic	975	42	0.01800693	0.08105448
Planctomycetes	Phycisphaerae	Phycisphaerales	Phycisphaeraceae	NA	Bacteria_Oligotrophic	118	15	0.0021793	0.028948029
Planctomycetes	Phycisphaerae	Pla1 lineage	NA	NA	Bacteria_Oligotrophic	26	2	0.000480185	0.003859737
Planctomycetes	Phycisphaerae	S-70	NA	NA	Bacteria_Oligotrophic	175	15	0.003232013	0.028948029
Planctomycetes	Phycisphaerae	Tepidisphaerales	CPla-3 termite group	NA	Bacteria_Oligotrophic	306	15	0.005651406	0.028948029
Planctomycetes	Phycisphaerae	Tepidisphaerales	Tepidisphaeraceae	Tepidisphaera	Bacteria_Oligotrophic	58	4	0.001071181	0.007719474
Planctomycetes	Phycisphaerae	Tepidisphaerales	Tepidisphaeraceae	NA	Bacteria_Oligotrophic	8	2	0.000147749	0.003859737
Planctomycetes	Phycisphaerae	Tepidisphaerales	WD2101 soil group	NA	Bacteria_Oligotrophic	30986	405	0.572269475	0.781596773
Planctomycetes	Pla3 lineage	NA	NA	NA	Bacteria_Oligotrophic	134	5	0.002474799	0.009649343
Planctomycetes	Pla4 lineage	NA	NA	NA	Bacteria_Oligotrophic	11664	99	0.215418291	0.191056989
Planctomycetes	Planctomycetacia	Gemmatales	Gemmataceae	Fimbriiglobus	Bacteria_Oligotrophic	89	8	0.00164371	0.015438949
Planctomycetes	Planctomycetacia	Gemmatales	Gemmataceae	Gemmata	Bacteria_Oligotrophic	1110	50	0.020500197	0.096493429
Planctomycetes	Planctomycetacia	Gemmatales	Gemmataceae	NA	Bacteria_Oligotrophic	26898	620	0.496769649	1.196518517
Planctomycetes	Planctomycetacia	Isosphaerales	Isosphaeraceae	Aquisphaera	Bacteria_Oligotrophic	2378	13	0.043918441	0.025088291
Planctomycetes	Planctomycetacia	Isosphaerales	Isosphaeraceae	Candidatus Nostocoida	Bacteria_Oligotrophic	5	2	9.23E-05	0.003859737
Planctomycetes	Planctomycetacia	Isosphaerales	Isosphaeraceae	Singulisphaera	Bacteria_Oligotrophic	5452	43	0.10069106	0.082984349
Planctomycetes	Planctomycetacia	Isosphaerales	Isosphaeraceae	NA	Bacteria_Oligotrophic	832	30	0.015365914	0.057896057
Planctomycetes	Planctomycetacia	Pirellulales	Pirellulaceae	Candidatus Anammoximicrobium	Bacteria_Oligotrophic	5	1	9.23E-05	0.001929869
Planctomycetes	Planctomycetacia	Pirellulales	Pirellulaceae	Pir4 lineage	Bacteria_Oligotrophic	446	9	0.008237016	0.017368817
Planctomycetes	Planctomycetacia	Pirellulales	Pirellulaceae	Pirellula	Bacteria_Oligotrophic	703	12	0.012983458	0.023158423
Planctomycetes	Planctomycetacia	Pirellulales	Pirellulaceae	Rhodopirellula	Bacteria_Oligotrophic	4	2	7.39E-05	0.003859737
Planctomycetes	Planctomycetacia	Pirellulales	Pirellulaceae	NA	Bacteria_Oligotrophic	9664	126	0.178480998	0.243163441
Planctomycetes	Planctomycetacia	Planctomycetales	Gimesiaceae	NA	Bacteria_Oligotrophic	1991	27	0.036771075	0.052106452
Planctomycetes	Planctomycetacia	Planctomycetales	Schlesneriaceae	Schlesneria	Bacteria_Oligotrophic	11	1	0.000203155	0.001929869
Planctomycetes	Planctomycetacia	Planctomycetales	uncultured	NA	Bacteria_Oligotrophic	1998	48	0.036900355	0.092633692
Planctomycetes	Planctomycetacia	Planctomycetales	NA	NA	Bacteria_Oligotrophic	2	1	3.69E-05	0.001929869
Planctomycetes	Planctomycetacia	uncultured	NA	NA	Bacteria_Oligotrophic	7	1	0.000129281	0.001929869
Planctomycetes	vadinHA49	NA	NA	NA	Bacteria_Oligotrophic	11929	160	0.220312482	0.308778972
Proteobacteria	Alphaproteobacteria	Acetobacterales	Acetobacteraceae	Craurococcus	Bacteria_photosynthetic	56	2	0.001034244	0.003859737
Proteobacteria	Alphaproteobacteria	Acetobacterales	Acetobacteraceae	Paracraurococcus	Bacteria_photosynthetic	2	1	3.69E-05	0.001929869
Proteobacteria	Alphaproteobacteria	Acetobacterales	Acetobacteraceae	Rhodopila	Bacteria_photosynthetic	211	17	0.003896884	0.032807766
Proteobacteria	Alphaproteobacteria	Acetobacterales	Acetobacteraceae	Roseococcus	Bacteria_photosynthetic	31	3	0.000572528	0.005789606
Proteobacteria	Alphaproteobacteria	Rhizobiales	A0839	NA	Bacteria_Oligotrophic	3061	46	0.056532526	0.088773954
Proteobacteria	Alphaproteobacteria	Rhizobiales	Amb-16S-1323	NA	Bacteria_Oligotrophic	38	5	0.000701809	0.009649343
Proteobacteria	Alphaproteobacteria	Rhizobiales	Beijerinckiaceae	1174-901-12	Bacteria_Oligotrophic	618	23	0.011413623	0.044386977
Proteobacteria	Alphaproteobacteria	Rhizobiales	Beijerinckiaceae	28-YEA-48	Bacteria_Oligotrophic	77	8	0.001422086	0.015438949
Proteobacteria	Alphaproteobacteria	Rhizobiales	Beijerinckiaceae	alphaI cluster	Bacteria_Oligotrophic	308	13	0.005688343	0.025088291
Proteobacteria	Alphaproteobacteria	Rhizobiales	Beijerinckiaceae	Bosea	Bacteria_Oligotrophic	465	16	0.008587921	0.030877897
Proteobacteria	Alphaproteobacteria	Rhizobiales	Beijerinckiaceae	Chelatococcus	Bacteria_Oligotrophic	174	9	0.003213544	0.017368817
Proteobacteria	Alphaproteobacteria	Rhizobiales	Beijerinckiaceae	FFCH5858	Bacteria_Oligotrophic	18	1	0.000332436	0.001929869
Proteobacteria	Alphaproteobacteria	Rhizobiales	Beijerinckiaceae	FukuN57	Bacteria_Oligotrophic	40	3	0.000738746	0.005789606
Proteobacteria	Alphaproteobacteria	Rhizobiales	Beijerinckiaceae	Methylobacterium	Bacteria_Oligotrophic	392	31	0.007239709	0.059825926
Proteobacteria	Alphaproteobacteria	Rhizobiales	Beijerinckiaceae	Methylocapsa	Bacteria_N_fixing	158	19	0.002918046	0.036667503
Proteobacteria	Alphaproteobacteria	Rhizobiales	Beijerinckiaceae	Methylocella	Bacteria_N_fixing	235	17	0.004340132	0.032807766
Proteobacteria	Alphaproteobacteria	Rhizobiales	Beijerinckiaceae	Methylocystis	Bacteria_Oligotrophic	4903	57	0.090551773	0.110002509
Proteobacteria	Alphaproteobacteria	Rhizobiales	Beijerinckiaceae	Methyloferula	Bacteria_Oligotrophic	1075	3	0.019853795	0.005789606
Proteobacteria	Alphaproteobacteria	Rhizobiales	Beijerinckiaceae	Methylorosula	Bacteria_Oligotrophic	772	9	0.014257795	0.017368817
Proteobacteria	Alphaproteobacteria	Rhizobiales	Beijerinckiaceae	Methylosinus	Bacteria_Oligotrophic	1063	18	0.019632171	0.034737634
Proteobacteria	Alphaproteobacteria	Rhizobiales	Beijerinckiaceae	Methylovirgula	Bacteria_Oligotrophic	598	2	0.011044251	0.003859737
Proteobacteria	Alphaproteobacteria	Rhizobiales	Beijerinckiaceae	Microvirga	Bacteria_Oligotrophic	1105	25	0.020407854	0.048246714
Proteobacteria	Alphaproteobacteria	Rhizobiales	Beijerinckiaceae	Neo-b11	Bacteria_Oligotrophic	38	5	0.000701809	0.009649343
Proteobacteria	Alphaproteobacteria	Rhizobiales	Beijerinckiaceae	Psychroglaciecola	Bacteria_Oligotrophic	370	7	0.006833399	0.01350908
Proteobacteria	Alphaproteobacteria	Rhizobiales	Beijerinckiaceae	Rhodoblastus	Bacteria_Oligotrophic	1385	10	0.025579075	0.019298686
Proteobacteria	Alphaproteobacteria	Rhizobiales	Beijerinckiaceae	Roseiarcus	Bacteria_Oligotrophic	75605	250	1.396322006	0.482467144
Proteobacteria	Alphaproteobacteria	Rhizobiales	Beijerinckiaceae	Salinarimonas	Bacteria_Oligotrophic	22	4	0.00040631	0.007719474
Proteobacteria	Alphaproteobacteria	Rhizobiales	Beijerinckiaceae	NA	Bacteria_Oligotrophic	7835	111	0.144701844	0.214215412
Proteobacteria	Alphaproteobacteria	Rhizobiales	D05-2	NA	Bacteria_Oligotrophic	34	6	0.000627934	0.011579211
Proteobacteria	Alphaproteobacteria	Rhizobiales	Devosiaceae	Arsenicitalea	Bacteria_Oligotrophic	28	3	0.000517122	0.005789606
Proteobacteria	Alphaproteobacteria	Rhizobiales	Devosiaceae	Devosia	Bacteria_Oligotrophic	676	22	0.012484805	0.042457109
Proteobacteria	Alphaproteobacteria	Rhizobiales	Devosiaceae	NA	Bacteria_Oligotrophic	754	14	0.013925359	0.02701816
Proteobacteria	Alphaproteobacteria	Rhizobiales	Hyphomicrobiaceae	Filomicrobium	Bacteria_Oligotrophic	2	1	3.69E-05	0.001929869
Proteobacteria	Alphaproteobacteria	Rhizobiales	Hyphomicrobiaceae	Hyphomicrobium	Bacteria_Oligotrophic	1828	145	0.033760685	0.279830944
Proteobacteria	Alphaproteobacteria	Rhizobiales	Hyphomicrobiaceae	Pedomicrobium	Bacteria_Oligotrophic	6133	96	0.113268208	0.185267383
Proteobacteria	Alphaproteobacteria	Rhizobiales	Hyphomicrobiaceae	NA	Bacteria_Oligotrophic	1032	9	0.019059643	0.017368817
Proteobacteria	Alphaproteobacteria	Rhizobiales	Kaistiaceae	Kaistia	Bacteria_Oligotrophic	128	13	0.002363987	0.025088291
Proteobacteria	Alphaproteobacteria	Rhizobiales	KF-JG30-B3	NA	Bacteria_Oligotrophic	22312	131	0.412072437	0.252812783
Proteobacteria	Alphaproteobacteria	Rhizobiales	Labraceae	Labrys	Bacteria_Oligotrophic	458	7	0.00845864	0.01350908
Proteobacteria	Alphaproteobacteria	Rhizobiales	Methyloligellaceae	NA	Bacteria_Oligotrophic	2450	119	0.045248184	0.229654361
Proteobacteria	Alphaproteobacteria	Rhizobiales	Methylopilaceae	Methylopila	Bacteria_Oligotrophic	56	3	0.001034244	0.005789606
Proteobacteria	Alphaproteobacteria	Rhizobiales	Pleomorphomonadaceae	Chthonobacter	Bacteria_Oligotrophic	48	9	0.000886495	0.017368817
Proteobacteria	Alphaproteobacteria	Rhizobiales	Pleomorphomonadaceae	Hartmannibacter	Bacteria_Oligotrophic	42	9	0.000775683	0.017368817
Proteobacteria	Alphaproteobacteria	Rhizobiales	Pleomorphomonadaceae	Methylobrevis	Bacteria_Oligotrophic	2	1	3.69E-05	0.001929869
Proteobacteria	Alphaproteobacteria	Rhizobiales	Pleomorphomonadaceae	Prosthecomicrobium	Bacteria_Oligotrophic	45	5	0.000831089	0.009649343
Proteobacteria	Alphaproteobacteria	Rhizobiales	Pleomorphomonadaceae	NA	Bacteria_Oligotrophic	132	4	0.002437861	0.007719474
Proteobacteria	Alphaproteobacteria	Rhizobiales	Rhizobiaceae	Aliihoeflea	Bacteria_Oligotrophic	3	1	5.54E-05	0.001929869
Proteobacteria	Alphaproteobacteria	Rhizobiales	Rhizobiaceae	Allorhizobium-Neorhizobium-Pararhizobium-Rhizobium	Bacteria_Oligotrophic	1683	94	0.031082732	0.181407646
Proteobacteria	Alphaproteobacteria	Rhizobiales	Rhizobiaceae	Aminobacter	Bacteria_Oligotrophic	6	2	0.000110812	0.003859737
Proteobacteria	Alphaproteobacteria	Rhizobiales	Rhizobiaceae	Aureimonas	Bacteria_Oligotrophic	20	2	0.000369373	0.003859737
Proteobacteria	Alphaproteobacteria	Rhizobiales	Rhizobiaceae	Candidatus Hodgkinia	Bacteria_Oligotrophic	7	1	0.000129281	0.001929869
Proteobacteria	Alphaproteobacteria	Rhizobiales	Rhizobiaceae	Chelativorans	Bacteria_Oligotrophic	31	4	0.000572528	0.007719474
Proteobacteria	Alphaproteobacteria	Rhizobiales	Rhizobiaceae	Mesorhizobium	Bacteria_Oligotrophic	683	7	0.012614085	0.01350908
Proteobacteria	Alphaproteobacteria	Rhizobiales	Rhizobiaceae	Ochrobactrum	Bacteria_Oligotrophic	2	1	3.69E-05	0.001929869
Proteobacteria	Alphaproteobacteria	Rhizobiales	Rhizobiaceae	Phyllobacterium	Bacteria_Oligotrophic	16	1	0.000295498	0.001929869
Proteobacteria	Alphaproteobacteria	Rhizobiales	Rhizobiaceae	Pseudaminobacter	Bacteria_Oligotrophic	82	18	0.001514429	0.034737634
Proteobacteria	Alphaproteobacteria	Rhizobiales	Rhizobiaceae	Pseudochrobactrum	Bacteria_Oligotrophic	2	1	3.69E-05	0.001929869
Proteobacteria	Alphaproteobacteria	Rhizobiales	Rhizobiaceae	Shinella	Bacteria_Oligotrophic	58	1	0.001071181	0.001929869
Proteobacteria	Alphaproteobacteria	Rhizobiales	Rhizobiaceae	NA	Bacteria_Oligotrophic	182	4	0.003361294	0.007719474
Proteobacteria	Alphaproteobacteria	Rhizobiales	Rhizobiales Incertae Sedis	Bauldia	Bacteria_Oligotrophic	7362	61	0.135966174	0.117721983
Proteobacteria	Alphaproteobacteria	Rhizobiales	Rhizobiales Incertae Sedis	Nordella	Bacteria_Oligotrophic	268	17	0.004949597	0.032807766
Proteobacteria	Alphaproteobacteria	Rhizobiales	Rhizobiales Incertae Sedis	Phreatobacter	Bacteria_Oligotrophic	364	23	0.006722587	0.044386977
Proteobacteria	Alphaproteobacteria	Rhizobiales	Rhizobiales Incertae Sedis	NA	Bacteria_Oligotrophic	1101	21	0.02033398	0.04052724
Proteobacteria	Alphaproteobacteria	Rhizobiales	Rhodobiaceae	Amorphus	Bacteria_Oligotrophic	2	1	3.69E-05	0.001929869
Proteobacteria	Alphaproteobacteria	Rhizobiales	Rhodobiaceae	Tepidamorphus	Bacteria_Oligotrophic	23	5	0.000424779	0.009649343
Proteobacteria	Alphaproteobacteria	Rhizobiales	Rhodomicrobiaceae	Rhodomicrobium	Bacteria_Oligotrophic	1771	76	0.032707973	0.146670012
Proteobacteria	Alphaproteobacteria	Rhizobiales	Thermopetrobacteraceae	Thermopetrobacter	Bacteria_Oligotrophic	4	2	7.39E-05	0.003859737
Proteobacteria	Alphaproteobacteria	Rhizobiales	uncultured	NA	Bacteria_Oligotrophic	3914	75	0.072286282	0.144740143
Proteobacteria	Alphaproteobacteria	Rhizobiales	WC3-116	NA	Bacteria_Oligotrophic	54	4	0.000997307	0.007719474
Proteobacteria	Alphaproteobacteria	Rhizobiales	Xanthobacteraceae	Afipia	Bacteria_Oligotrophic	794	22	0.014664105	0.042457109
Proteobacteria	Alphaproteobacteria	Rhizobiales	Xanthobacteraceae	Ancylobacter	Bacteria_Oligotrophic	56	9	0.001034244	0.017368817
Proteobacteria	Alphaproteobacteria	Rhizobiales	Xanthobacteraceae	Blastochloris	Bacteria_Oligotrophic	46	1	0.000849558	0.001929869
Proteobacteria	Alphaproteobacteria	Rhizobiales	Xanthobacteraceae	Bradyrhizobium	Bacteria_Oligotrophic	111860	315	2.065902779	0.607908601
Proteobacteria	Alphaproteobacteria	Rhizobiales	Xanthobacteraceae	GAS113	Bacteria_Oligotrophic	1099	9	0.020297042	0.017368817
Proteobacteria	Alphaproteobacteria	Rhizobiales	Xanthobacteraceae	Nitrobacter	Bacteria_Oligotrophic	510	14	0.00941901	0.02701816
Proteobacteria	Alphaproteobacteria	Rhizobiales	Xanthobacteraceae	Pseudolabrys	Bacteria_Oligotrophic	13788	103	0.254645696	0.198776463
Proteobacteria	Alphaproteobacteria	Rhizobiales	Xanthobacteraceae	Pseudorhodoplanes	Bacteria_Oligotrophic	756	13	0.013962297	0.025088291
Proteobacteria	Alphaproteobacteria	Rhizobiales	Xanthobacteraceae	Rhodoplanes	Bacteria_Oligotrophic	7307	106	0.134950399	0.204566069
Proteobacteria	Alphaproteobacteria	Rhizobiales	Xanthobacteraceae	Rhodopseudomonas	Bacteria_Oligotrophic	1795	26	0.03315122	0.050176583
Proteobacteria	Alphaproteobacteria	Rhizobiales	Xanthobacteraceae	Starkeya	Bacteria_Oligotrophic	25	2	0.000461716	0.003859737
Proteobacteria	Alphaproteobacteria	Rhizobiales	Xanthobacteraceae	Tardiphaga	Bacteria_Oligotrophic	1064	66	0.01965064	0.127371326
Proteobacteria	Alphaproteobacteria	Rhizobiales	Xanthobacteraceae	Variibacter	Bacteria_Oligotrophic	587	3	0.010841095	0.005789606
Proteobacteria	Alphaproteobacteria	Rhizobiales	Xanthobacteraceae	Xanthobacter	Bacteria_Oligotrophic	66	8	0.001218931	0.015438949
Proteobacteria	Alphaproteobacteria	Rhizobiales	Xanthobacteraceae	NA	Bacteria_Oligotrophic	179127	768	3.308233212	1.482139066
Proteobacteria	Alphaproteobacteria	Rhizobiales	NA	NA	Bacteria_Oligotrophic	56	1	0.001034244	0.001929869
Proteobacteria	Alphaproteobacteria	Rhodobacterales	Rhodobacteraceae	Rhodobacter	Bacteria_photosynthetic	235	6	0.004340132	0.011579211
Proteobacteria	Alphaproteobacteria	Rhodospirillales	Rhodospirillaceae	Roseospira	Bacteria_photosynthetic	2	1	3.69E-05	0.001929869
Proteobacteria	Deltaproteobacteria	Bdellovibrionales	Bacteriovoracaceae	Bacteriovorax	Bacteria_Predatory	57	3	0.001052713	0.005789606
Proteobacteria	Deltaproteobacteria	Bdellovibrionales	Bacteriovoracaceae	Halobacteriovorax	Bacteria_Predatory	2	1	3.69E-05	0.001929869
Proteobacteria	Deltaproteobacteria	Bdellovibrionales	Bacteriovoracaceae	Peredibacter	Bacteria_Oligotrophic	203	17	0.003749135	0.032807766
Proteobacteria	Deltaproteobacteria	Bdellovibrionales	Bacteriovoracaceae	NA	Bacteria_Oligotrophic	2	1	3.69E-05	0.001929869
Proteobacteria	Deltaproteobacteria	Bdellovibrionales	Bdellovibrionaceae	Bdellovibrio	Bacteria_Predatory	18491	367	0.341503739	0.708261767
Proteobacteria	Deltaproteobacteria	Bdellovibrionales	Bdellovibrionaceae	OM27 clade	Bacteria_Predatory	444	22	0.008200079	0.042457109
Proteobacteria	Deltaproteobacteria	Desulfarculales	Desulfarculaceae	Desulfatiglans	Bacteria_Oligotrophic	4	1	7.39E-05	0.001929869
Proteobacteria	Deltaproteobacteria	Desulfarculales	Desulfarculaceae	Dethiosulfatarculus	Bacteria_Oligotrophic	4	1	7.39E-05	0.001929869
Proteobacteria	Deltaproteobacteria	Desulfarculales	Desulfarculaceae	NA	Bacteria_Oligotrophic	5532	46	0.102168552	0.088773954
Proteobacteria	Deltaproteobacteria	Desulfobacterales	Desulfobacteraceae	Desulfatirhabdium	Bacteria_Oligotrophic	12	1	0.000221624	0.001929869
Proteobacteria	Deltaproteobacteria	Desulfobacterales	Desulfobacteraceae	Desulfonema	Bacteria_Oligotrophic	43	11	0.000794152	0.021228554
Proteobacteria	Deltaproteobacteria	Desulfobacterales	Desulfobacteraceae	SEEP-SRB1	Bacteria_Oligotrophic	21	4	0.000387842	0.007719474
Proteobacteria	Deltaproteobacteria	Desulfobacterales	Desulfobulbaceae	[Desulfobacterium] catecholicum group	Bacteria_Oligotrophic	48	2	0.000886495	0.003859737
Proteobacteria	Deltaproteobacteria	Desulfobacterales	Desulfobulbaceae	Desulfobulbus	Bacteria_Oligotrophic	35	4	0.000646403	0.007719474
Proteobacteria	Deltaproteobacteria	Desulfobacterales	Desulfobulbaceae	Desulfopila	Bacteria_Oligotrophic	109	2	0.002013082	0.003859737
Proteobacteria	Deltaproteobacteria	Desulfobacterales	Desulfobulbaceae	Desulforhopalus	Bacteria_Oligotrophic	2	1	3.69E-05	0.001929869
Proteobacteria	Deltaproteobacteria	Desulfobacterales	Desulfobulbaceae	NA	Bacteria_Oligotrophic	879	20	0.01623394	0.038597372
Proteobacteria	Deltaproteobacteria	Desulfovibrionales	Desulfomicrobiaceae	Desulfomicrobium	Bacteria_Oligotrophic	13	2	0.000240092	0.003859737
Proteobacteria	Deltaproteobacteria	Desulfovibrionales	Desulfovibrionaceae	Desulfovibrio	Bacteria_Oligotrophic	245	7	0.004524818	0.01350908
Proteobacteria	Deltaproteobacteria	Desulfovibrionales	Desulfovibrionaceae	NA	Bacteria_Oligotrophic	5	1	9.23E-05	0.001929869
Proteobacteria	Deltaproteobacteria	Desulfuromonadales	Desulfuromonadaceae	Desulfuromonas	Bacteria_Oligotrophic	109	21	0.002013082	0.04052724
Proteobacteria	Deltaproteobacteria	Desulfuromonadales	Geobacteraceae	Geobacter	Bacteria_Oligotrophic	19832	241	0.366270194	0.465098327
Proteobacteria	Deltaproteobacteria	Desulfuromonadales	Geobacteraceae	Geothermobacter	Bacteria_Oligotrophic	5	1	9.23E-05	0.001929869
Proteobacteria	Deltaproteobacteria	Desulfuromonadales	uncultured	NA	Bacteria_Oligotrophic	418	43	0.007719894	0.082984349
Proteobacteria	Deltaproteobacteria	Desulfuromonadales	NA	NA	Bacteria_Oligotrophic	40	3	0.000738746	0.005789606
Proteobacteria	Deltaproteobacteria	DTB120	NA	NA	Bacteria_Oligotrophic	23	8	0.000424779	0.015438949
Proteobacteria	Deltaproteobacteria	MBNT15	NA	NA	Bacteria_Oligotrophic	4880	94	0.090126994	0.181407646
Proteobacteria	Deltaproteobacteria	Myxococcales	27F-1492R	NA	Bacteria_Oligotrophic	650	17	0.01200462	0.032807766
Proteobacteria	Deltaproteobacteria	Myxococcales	Amb-16S-1034	NA	Bacteria_Oligotrophic	139	4	0.002567142	0.007719474
Proteobacteria	Deltaproteobacteria	Myxococcales	Archangiaceae	Anaeromyxobacter	Bacteria_Oligotrophic	18931	268	0.349629944	0.517204778
Proteobacteria	Deltaproteobacteria	Myxococcales	Archangiaceae	Archangium	Bacteria_Oligotrophic	28	4	0.000517122	0.007719474
Proteobacteria	Deltaproteobacteria	Myxococcales	Archangiaceae	Cystobacter	Bacteria_Oligotrophic	6	1	0.000110812	0.001929869
Proteobacteria	Deltaproteobacteria	Myxococcales	Archangiaceae	Hyalangium	Bacteria_Oligotrophic	2	1	3.69E-05	0.001929869
Proteobacteria	Deltaproteobacteria	Myxococcales	Archangiaceae	Melittangium	Bacteria_Oligotrophic	5	1	9.23E-05	0.001929869
Proteobacteria	Deltaproteobacteria	Myxococcales	Archangiaceae	Stigmatella	Bacteria_Oligotrophic	2	1	3.69E-05	0.001929869
Proteobacteria	Deltaproteobacteria	Myxococcales	Archangiaceae	Vitiosangium	Bacteria_Oligotrophic	6	2	0.000110812	0.003859737
Proteobacteria	Deltaproteobacteria	Myxococcales	Archangiaceae	NA	Bacteria_Oligotrophic	2	1	3.69E-05	0.001929869
Proteobacteria	Deltaproteobacteria	Myxococcales	bacteriap25	NA	Bacteria_Oligotrophic	1889	144	0.034887273	0.277901075
Proteobacteria	Deltaproteobacteria	Myxococcales	BIrii41	NA	Bacteria_Oligotrophic	10312	149	0.190448681	0.287550418
Proteobacteria	Deltaproteobacteria	Myxococcales	Blfdi19	NA	Bacteria_Oligotrophic	1333	61	0.024618706	0.117721983
Proteobacteria	Deltaproteobacteria	Myxococcales	Eel-36e1D6	NA	Bacteria_Oligotrophic	20	3	0.000369373	0.005789606
Proteobacteria	Deltaproteobacteria	Myxococcales	FFCH16767	NA	Bacteria_Oligotrophic	39	2	0.000720277	0.003859737
Proteobacteria	Deltaproteobacteria	Myxococcales	Haliangiaceae	Haliangium	Bacteria_Predatory	43673	704	0.806581191	1.358627477
Proteobacteria	Deltaproteobacteria	Myxococcales	KD3-10	NA	Bacteria_Oligotrophic	2318	67	0.042810322	0.129301195
Proteobacteria	Deltaproteobacteria	Myxococcales	mle1-27	NA	Bacteria_Oligotrophic	2527	68	0.046670269	0.131231063
Proteobacteria	Deltaproteobacteria	Myxococcales	MSB-4B10	NA	Bacteria_Oligotrophic	2373	81	0.043826098	0.156319355
Proteobacteria	Deltaproteobacteria	Myxococcales	Myxococcaceae	Corallococcus	Bacteria_Oligotrophic	19	1	0.000350904	0.001929869
Proteobacteria	Deltaproteobacteria	Myxococcales	Myxococcaceae	Myxococcus	Bacteria_Oligotrophic	2	1	3.69E-05	0.001929869
Proteobacteria	Deltaproteobacteria	Myxococcales	Myxococcaceae	NA	Bacteria_Oligotrophic	22	2	0.00040631	0.003859737
Proteobacteria	Deltaproteobacteria	Myxococcales	Nannocystaceae	Nannocystis	Bacteria_Oligotrophic	34	1	0.000627934	0.001929869
Proteobacteria	Deltaproteobacteria	Myxococcales	Nannocystaceae	NA	Bacteria_Oligotrophic	62	4	0.001145056	0.007719474
Proteobacteria	Deltaproteobacteria	Myxococcales	P3OB-42	NA	Bacteria_Oligotrophic	8416	142	0.155432128	0.274041338
Proteobacteria	Deltaproteobacteria	Myxococcales	Phaselicystidaceae	Phaselicystis	Bacteria_Predatory	3668	76	0.067742995	0.146670012
Proteobacteria	Deltaproteobacteria	Myxococcales	Polyangiaceae	Aetherobacter	Bacteria_Oligotrophic	1003	19	0.018524052	0.036667503
Proteobacteria	Deltaproteobacteria	Myxococcales	Polyangiaceae	Chondromyces	Bacteria_Oligotrophic	112	1	0.002068488	0.001929869
Proteobacteria	Deltaproteobacteria	Myxococcales	Polyangiaceae	Minicystis	Bacteria_Oligotrophic	157	22	0.002899577	0.042457109
Proteobacteria	Deltaproteobacteria	Myxococcales	Polyangiaceae	Pajaroellobacter	Bacteria_Oligotrophic	78808	666	1.45547708	1.285292472
Proteobacteria	Deltaproteobacteria	Myxococcales	Polyangiaceae	Polyangium	Bacteria_Oligotrophic	44	6	0.00081262	0.011579211
Proteobacteria	Deltaproteobacteria	Myxococcales	Polyangiaceae	Sorangium	Bacteria_Oligotrophic	6804	23	0.12566067	0.044386977
Proteobacteria	Deltaproteobacteria	Myxococcales	Polyangiaceae	NA	Bacteria_Oligotrophic	4014	60	0.074133146	0.115792115
Proteobacteria	Deltaproteobacteria	Myxococcales	Sandaracinaceae	Sandaracinus	Bacteria_Oligotrophic	235	11	0.004340132	0.021228554
Proteobacteria	Deltaproteobacteria	Myxococcales	Sandaracinaceae	NA	Bacteria_Oligotrophic	2902	52	0.053596012	0.100353166
Proteobacteria	Deltaproteobacteria	Myxococcales	UASB-TL25	NA	Bacteria_Oligotrophic	4	2	7.39E-05	0.003859737
Proteobacteria	Deltaproteobacteria	Myxococcales	uncultured	NA	Bacteria_Oligotrophic	6406	126	0.118310148	0.243163441
Proteobacteria	Deltaproteobacteria	Myxococcales	VHS-B3-70	NA	Bacteria_Oligotrophic	70	5	0.001292805	0.009649343
Proteobacteria	Deltaproteobacteria	Myxococcales	Vulgatibacteraceae	Vulgatibacter	Bacteria_Oligotrophic	245	31	0.004524818	0.059825926
Proteobacteria	Deltaproteobacteria	Myxococcales	NA	NA	Bacteria_Oligotrophic	52	2	0.00096037	0.003859737
Proteobacteria	Deltaproteobacteria	NB1-j	NA	NA	Bacteria_Oligotrophic	2007	34	0.037066573	0.065615532
Proteobacteria	Deltaproteobacteria	NKB15	NA	NA	Bacteria_Oligotrophic	55	12	0.001015776	0.023158423
Proteobacteria	Deltaproteobacteria	Oligoflexales	0319-6G20	NA	Bacteria_Oligotrophic	16793	562	0.310143978	1.08458614
Proteobacteria	Deltaproteobacteria	Oligoflexales	053A03-B-DI-P58	NA	Bacteria_Oligotrophic	70	4	0.001292805	0.007719474
Proteobacteria	Deltaproteobacteria	Oligoflexales	Oligoflexaceae	Oligoflexus	Bacteria_Oligotrophic	19	3	0.000350904	0.005789606
Proteobacteria	Deltaproteobacteria	Oligoflexales	Oligoflexaceae	Silvanigrella	Bacteria_Oligotrophic	782	26	0.014442481	0.050176583
Proteobacteria	Deltaproteobacteria	Oligoflexales	Oligoflexaceae	NA	Bacteria_Oligotrophic	1889	98	0.034887273	0.18912712
Proteobacteria	Deltaproteobacteria	PB19	NA	NA	Bacteria_Oligotrophic	744	28	0.013740673	0.05403632
Proteobacteria	Deltaproteobacteria	RCP2-54	NA	NA	Bacteria_Oligotrophic	75342	363	1.391464752	0.700542293
Proteobacteria	Deltaproteobacteria	Rs-K70 termite group	NA	NA	Bacteria_Oligotrophic	3	1	5.54E-05	0.001929869
Proteobacteria	Deltaproteobacteria	SAR324 clade(Marine group B)	NA	NA	Bacteria_Oligotrophic	2116	84	0.039079656	0.16210896
Proteobacteria	Deltaproteobacteria	SBYG-4553	NA	NA	Bacteria_Oligotrophic	21	1	0.000387842	0.001929869
Proteobacteria	Deltaproteobacteria	Sva0485	NA	NA	Bacteria_Oligotrophic	196	20	0.003619855	0.038597372
Proteobacteria	Deltaproteobacteria	Syntrophobacterales	Syntrophaceae	Desulfomonile	Bacteria_Oligotrophic	5	2	9.23E-05	0.003859737
Proteobacteria	Deltaproteobacteria	Syntrophobacterales	Syntrophaceae	Smithella	Bacteria_Oligotrophic	6	3	0.000110812	0.005789606
Proteobacteria	Deltaproteobacteria	Syntrophobacterales	Syntrophaceae	Syntrophus	Bacteria_Oligotrophic	463	22	0.008550983	0.042457109
Proteobacteria	Deltaproteobacteria	Syntrophobacterales	Syntrophaceae	NA	Bacteria_Oligotrophic	76	15	0.001403617	0.028948029
Proteobacteria	Deltaproteobacteria	Syntrophobacterales	Syntrophobacteraceae	Desulforhabdus	Bacteria_Oligotrophic	176	1	0.003250482	0.001929869
Proteobacteria	Deltaproteobacteria	Syntrophobacterales	Syntrophobacteraceae	Syntrophobacter	Bacteria_Oligotrophic	1059	17	0.019558296	0.032807766
Proteobacteria	Deltaproteobacteria	Syntrophobacterales	Syntrophobacteraceae	NA	Bacteria_Oligotrophic	93	4	0.001717584	0.007719474
Proteobacteria	Deltaproteobacteria	TX1A-33	NA	NA	Bacteria_Oligotrophic	2	1	3.69E-05	0.001929869
Proteobacteria	Gammaproteobacteria	Acidiferrobacterales	Acidiferrobacteraceae	Acidiferrobacter	Bacteria_Copiotrophic	17	1	0.000313967	0.001929869
Proteobacteria	Gammaproteobacteria	Acidiferrobacterales	Acidiferrobacteraceae	Sulfurifustis	Bacteria_Copiotrophic	697	27	0.012872646	0.052106452
Proteobacteria	Gammaproteobacteria	Acidiferrobacterales	Acidiferrobacteraceae	NA	Bacteria_Copiotrophic	62	10	0.001145056	0.019298686
Proteobacteria	Gammaproteobacteria	Acidithiobacillales	Acidithiobacillaceae	Acidithiobacillus	Bacteria_Copiotrophic	238	9	0.004395538	0.017368817
Proteobacteria	Gammaproteobacteria	Acidithiobacillales	Acidithiobacillaceae	KCM-B-112	Bacteria_Copiotrophic	35	1	0.000646403	0.001929869
Proteobacteria	Gammaproteobacteria	Acidithiobacillales	Acidithiobacillaceae	RCP1-48	Bacteria_Copiotrophic	5	1	9.23E-05	0.001929869
Proteobacteria	Gammaproteobacteria	Acidithiobacillales	Acidithiobacillaceae	Thermithiobacillus	Bacteria_Copiotrophic	4	1	7.39E-05	0.001929869
Proteobacteria	Gammaproteobacteria	Alteromonadales	Alteromonadaceae	Rheinheimera	Bacteria_Copiotrophic	279	35	0.005152752	0.0675454
Proteobacteria	Gammaproteobacteria	Alteromonadales	Colwelliaceae	Thalassotalea	Bacteria_Copiotrophic	25	3	0.000461716	0.005789606
Proteobacteria	Gammaproteobacteria	Alteromonadales	Marinobacteraceae	Marinobacter	Bacteria_Copiotrophic	6	3	0.000110812	0.005789606
Proteobacteria	Gammaproteobacteria	Alteromonadales	Moritellaceae	Paramoritella	Bacteria_Copiotrophic	5	1	9.23E-05	0.001929869
Proteobacteria	Gammaproteobacteria	Alteromonadales	Pseudoalteromonadaceae	Pseudoalteromonas	Bacteria_Copiotrophic	7	3	0.000129281	0.005789606
Proteobacteria	Gammaproteobacteria	Alteromonadales	Psychromonadaceae	Psychromonas	Bacteria_Copiotrophic	2	1	3.69E-05	0.001929869
Proteobacteria	Gammaproteobacteria	B2M28	NA	NA	Bacteria_Copiotrophic	3	1	5.54E-05	0.001929869
Proteobacteria	Gammaproteobacteria	BD72BR169	NA	NA	Bacteria_Copiotrophic	31	7	0.000572528	0.01350908
Proteobacteria	Gammaproteobacteria	Beggiatoales	Beggiatoaceae	Beggiatoa	Bacteria_Copiotrophic	19	2	0.000350904	0.003859737
Proteobacteria	Gammaproteobacteria	Beggiatoales	Beggiatoaceae	Thioflexothrix	Bacteria_Copiotrophic	10	1	0.000184686	0.001929869
Proteobacteria	Gammaproteobacteria	Beggiatoales	Beggiatoaceae	NA	Bacteria_Copiotrophic	45	3	0.000831089	0.005789606
Proteobacteria	Gammaproteobacteria	Betaproteobacteriales	A21b	NA	Bacteria_Copiotrophic	7776	88	0.143612194	0.169828435
Proteobacteria	Gammaproteobacteria	Betaproteobacteriales	Aquaspirillaceae	Rivicola	Bacteria_Copiotrophic	8	1	0.000147749	0.001929869
Proteobacteria	Gammaproteobacteria	Betaproteobacteriales	B1-7BS	NA	Bacteria_Copiotrophic	2296	35	0.042404012	0.0675454
Proteobacteria	Gammaproteobacteria	Betaproteobacteriales	Burkholderiaceae	[Aquaspirillum] arcticum group	Bacteria_Copiotrophic	112	1	0.002068488	0.001929869
Proteobacteria	Gammaproteobacteria	Betaproteobacteriales	Burkholderiaceae	AAP99	Bacteria_Copiotrophic	406	8	0.00749827	0.015438949
Proteobacteria	Gammaproteobacteria	Betaproteobacteriales	Burkholderiaceae	Acidovorax	Bacteria_Copiotrophic	123	8	0.002271643	0.015438949
Proteobacteria	Gammaproteobacteria	Betaproteobacteriales	Burkholderiaceae	Actimicrobium	Bacteria_Copiotrophic	34	3	0.000627934	0.005789606
Proteobacteria	Gammaproteobacteria	Betaproteobacteriales	Burkholderiaceae	Ampullimonas	Bacteria_Copiotrophic	2	1	3.69E-05	0.001929869
Proteobacteria	Gammaproteobacteria	Betaproteobacteriales	Burkholderiaceae	Aquabacterium	Bacteria_Copiotrophic	2744	29	0.050677966	0.055966189
Proteobacteria	Gammaproteobacteria	Betaproteobacteriales	Burkholderiaceae	Brachymonas	Bacteria_Copiotrophic	4	2	7.39E-05	0.003859737
Proteobacteria	Gammaproteobacteria	Betaproteobacteriales	Burkholderiaceae	Burkholderia-Caballeronia-Paraburkholderia	Bacteria_Copiotrophic	31163	242	0.575538426	0.467028195
Proteobacteria	Gammaproteobacteria	Betaproteobacteriales	Burkholderiaceae	Caenimonas	Bacteria_Copiotrophic	826	48	0.015255102	0.092633692
Proteobacteria	Gammaproteobacteria	Betaproteobacteriales	Burkholderiaceae	Castellaniella	Bacteria_Copiotrophic	958	85	0.017692963	0.164038829
Proteobacteria	Gammaproteobacteria	Betaproteobacteriales	Burkholderiaceae	CM1G08	Bacteria_Copiotrophic	36	1	0.000664871	0.001929869
Proteobacteria	Gammaproteobacteria	Betaproteobacteriales	Burkholderiaceae	Collimonas	Bacteria_Copiotrophic	570	13	0.010527128	0.025088291
Proteobacteria	Gammaproteobacteria	Betaproteobacteriales	Burkholderiaceae	Comamonas	Bacteria_Copiotrophic	450	13	0.008310891	0.025088291
Proteobacteria	Gammaproteobacteria	Betaproteobacteriales	Burkholderiaceae	Cupriavidus	Bacteria_Predatory	110	6	0.002031551	0.011579211
Proteobacteria	Gammaproteobacteria	Betaproteobacteriales	Burkholderiaceae	Delftia	Bacteria_Copiotrophic	11	2	0.000203155	0.003859737
Proteobacteria	Gammaproteobacteria	Betaproteobacteriales	Burkholderiaceae	Derxia	Bacteria_Copiotrophic	22	3	0.00040631	0.005789606
Proteobacteria	Gammaproteobacteria	Betaproteobacteriales	Burkholderiaceae	Diaphorobacter	Bacteria_Copiotrophic	19	4	0.000350904	0.007719474
Proteobacteria	Gammaproteobacteria	Betaproteobacteriales	Burkholderiaceae	Duganella	Bacteria_Copiotrophic	3798	10	0.070143919	0.019298686
Proteobacteria	Gammaproteobacteria	Betaproteobacteriales	Burkholderiaceae	Extensimonas	Bacteria_Copiotrophic	7	1	0.000129281	0.001929869
Proteobacteria	Gammaproteobacteria	Betaproteobacteriales	Burkholderiaceae	Glaciimonas	Bacteria_Copiotrophic	137	8	0.002530205	0.015438949
Proteobacteria	Gammaproteobacteria	Betaproteobacteriales	Burkholderiaceae	Herbaspirillum	Bacteria_Copiotrophic	1198	7	0.022125438	0.01350908
Proteobacteria	Gammaproteobacteria	Betaproteobacteriales	Burkholderiaceae	Herminiimonas	Bacteria_Copiotrophic	842	17	0.0155506	0.032807766
Proteobacteria	Gammaproteobacteria	Betaproteobacteriales	Burkholderiaceae	Hydrogenophaga	Bacteria_Copiotrophic	11	3	0.000203155	0.005789606
Proteobacteria	Gammaproteobacteria	Betaproteobacteriales	Burkholderiaceae	Ideonella	Bacteria_Copiotrophic	108	9	0.001994614	0.017368817
Proteobacteria	Gammaproteobacteria	Betaproteobacteriales	Burkholderiaceae	Janthinobacterium	Bacteria_Copiotrophic	1016	9	0.018764145	0.017368817
Proteobacteria	Gammaproteobacteria	Betaproteobacteriales	Burkholderiaceae	Lautropia	Bacteria_Copiotrophic	35	7	0.000646403	0.01350908
Proteobacteria	Gammaproteobacteria	Betaproteobacteriales	Burkholderiaceae	Leptothrix	Bacteria_Copiotrophic	375	14	0.006925742	0.02701816
Proteobacteria	Gammaproteobacteria	Betaproteobacteriales	Burkholderiaceae	Limnobacter	Bacteria_Copiotrophic	334	10	0.006168528	0.019298686
Proteobacteria	Gammaproteobacteria	Betaproteobacteriales	Burkholderiaceae	Limnohabitans	Bacteria_Copiotrophic	9	2	0.000166218	0.003859737
Proteobacteria	Gammaproteobacteria	Betaproteobacteriales	Burkholderiaceae	Massilia	Bacteria_Copiotrophic	2632	118	0.048609477	0.227724492
Proteobacteria	Gammaproteobacteria	Betaproteobacteriales	Burkholderiaceae	Methylibium	Bacteria_Copiotrophic	2910	2	0.053743761	0.003859737
Proteobacteria	Gammaproteobacteria	Betaproteobacteriales	Burkholderiaceae	MWH-UniP1 aquatic group	Bacteria_Copiotrophic	24	2	0.000443248	0.003859737
Proteobacteria	Gammaproteobacteria	Betaproteobacteriales	Burkholderiaceae	Mycoavidus	Bacteria_Copiotrophic	3	1	5.54E-05	0.001929869
Proteobacteria	Gammaproteobacteria	Betaproteobacteriales	Burkholderiaceae	Noviherbaspirillum	Bacteria_Copiotrophic	326	19	0.006020779	0.036667503
Proteobacteria	Gammaproteobacteria	Betaproteobacteriales	Burkholderiaceae	Oxalicibacterium	Bacteria_Copiotrophic	2	1	3.69E-05	0.001929869
Proteobacteria	Gammaproteobacteria	Betaproteobacteriales	Burkholderiaceae	Oxalobacter	Bacteria_Copiotrophic	7	2	0.000129281	0.003859737
Proteobacteria	Gammaproteobacteria	Betaproteobacteriales	Burkholderiaceae	Pandoraea	Bacteria_Copiotrophic	239	9	0.004414006	0.017368817
Proteobacteria	Gammaproteobacteria	Betaproteobacteriales	Burkholderiaceae	Parasutterella	Bacteria_Copiotrophic	2	1	3.69E-05	0.001929869
Proteobacteria	Gammaproteobacteria	Betaproteobacteriales	Burkholderiaceae	Paucibacter	Bacteria_Copiotrophic	117	14	0.002160832	0.02701816
Proteobacteria	Gammaproteobacteria	Betaproteobacteriales	Burkholderiaceae	Pelomonas	Bacteria_Copiotrophic	49	6	0.000904964	0.011579211
Proteobacteria	Gammaproteobacteria	Betaproteobacteriales	Burkholderiaceae	Piscinibacter	Bacteria_Copiotrophic	103	3	0.001902271	0.005789606
Proteobacteria	Gammaproteobacteria	Betaproteobacteriales	Burkholderiaceae	Polaromonas	Bacteria_Copiotrophic	111	4	0.00205002	0.007719474
Proteobacteria	Gammaproteobacteria	Betaproteobacteriales	Burkholderiaceae	Polynucleobacter	Bacteria_Copiotrophic	2	1	3.69E-05	0.001929869
Proteobacteria	Gammaproteobacteria	Betaproteobacteriales	Burkholderiaceae	Ralstonia	Bacteria_Copiotrophic	223	28	0.004118508	0.05403632
Proteobacteria	Gammaproteobacteria	Betaproteobacteriales	Burkholderiaceae	Ramlibacter	Bacteria_Copiotrophic	346	9	0.006390152	0.017368817
Proteobacteria	Gammaproteobacteria	Betaproteobacteriales	Burkholderiaceae	Rhizobacter	Bacteria_Copiotrophic	1436	31	0.026520976	0.059825926
Proteobacteria	Gammaproteobacteria	Betaproteobacteriales	Burkholderiaceae	Rhodoferax	Bacteria_Copiotrophic	125	21	0.002308581	0.04052724
Proteobacteria	Gammaproteobacteria	Betaproteobacteriales	Burkholderiaceae	Roseateles	Bacteria_Copiotrophic	15	1	0.00027703	0.001929869
Proteobacteria	Gammaproteobacteria	Betaproteobacteriales	Burkholderiaceae	RS62 marine group	Bacteria_Copiotrophic	6	1	0.000110812	0.001929869
Proteobacteria	Gammaproteobacteria	Betaproteobacteriales	Burkholderiaceae	Rubrivivax	Bacteria_Copiotrophic	147	3	0.002714891	0.005789606
Proteobacteria	Gammaproteobacteria	Betaproteobacteriales	Burkholderiaceae	s3t2d-1089	Bacteria_Copiotrophic	34	5	0.000627934	0.009649343
Proteobacteria	Gammaproteobacteria	Betaproteobacteriales	Burkholderiaceae	Simplicispira	Bacteria_Copiotrophic	5	1	9.23E-05	0.001929869
Proteobacteria	Gammaproteobacteria	Betaproteobacteriales	Burkholderiaceae	Undibacterium	Bacteria_Copiotrophic	1832	19	0.03383456	0.036667503
Proteobacteria	Gammaproteobacteria	Betaproteobacteriales	Burkholderiaceae	Variovorax	Bacteria_Copiotrophic	30	3	0.000554059	0.005789606
Proteobacteria	Gammaproteobacteria	Betaproteobacteriales	Burkholderiaceae	Verticia	Bacteria_Copiotrophic	2	1	3.69E-05	0.001929869
Proteobacteria	Gammaproteobacteria	Betaproteobacteriales	Burkholderiaceae	Xenophilus	Bacteria_Copiotrophic	10	1	0.000184686	0.001929869
Proteobacteria	Gammaproteobacteria	Betaproteobacteriales	Burkholderiaceae	NA	Bacteria_Copiotrophic	19925	181	0.367987778	0.349306212
Proteobacteria	Gammaproteobacteria	Betaproteobacteriales	Chitinibacteraceae	Chitiniphilus	Bacteria_Copiotrophic	26	1	0.000480185	0.001929869
Proteobacteria	Gammaproteobacteria	Betaproteobacteriales	Chitinimonadaceae	Chitinimonas	Bacteria_Copiotrophic	74	6	0.00136668	0.011579211
Proteobacteria	Gammaproteobacteria	Betaproteobacteriales	Chromobacteriaceae	Crenobacter	Bacteria_Copiotrophic	6	1	0.000110812	0.001929869
Proteobacteria	Gammaproteobacteria	Betaproteobacteriales	Chromobacteriaceae	Paludibacterium	Bacteria_Copiotrophic	30	1	0.000554059	0.001929869
Proteobacteria	Gammaproteobacteria	Betaproteobacteriales	Chromobacteriaceae	Vogesella	Bacteria_Copiotrophic	2	1	3.69E-05	0.001929869
Proteobacteria	Gammaproteobacteria	Betaproteobacteriales	Ferrovaceae	Ferrovum	Bacteria_Copiotrophic	1772	4	0.032726441	0.007719474
Proteobacteria	Gammaproteobacteria	Betaproteobacteriales	Gallionellaceae	Candidatus Nitrotoga	Bacteria_Nitrifying	67	4	0.001237399	0.007719474
Proteobacteria	Gammaproteobacteria	Betaproteobacteriales	Gallionellaceae	Ferriphaselus	Bacteria_Copiotrophic	44	8	0.00081262	0.015438949
Proteobacteria	Gammaproteobacteria	Betaproteobacteriales	Gallionellaceae	Gallionella	Bacteria_Copiotrophic	21346	57	0.394231725	0.110002509
Proteobacteria	Gammaproteobacteria	Betaproteobacteriales	Gallionellaceae	Sideroxydans	Bacteria_Copiotrophic	2463	44	0.045488276	0.084914217
Proteobacteria	Gammaproteobacteria	Betaproteobacteriales	Gallionellaceae	NA	Bacteria_Copiotrophic	668	47	0.012337056	0.090703823
Proteobacteria	Gammaproteobacteria	Betaproteobacteriales	Hydrogenophilaceae	Hydrogenophilus	Bacteria_Copiotrophic	2	1	3.69E-05	0.001929869
Proteobacteria	Gammaproteobacteria	Betaproteobacteriales	Hydrogenophilaceae	Thiobacillus	Bacteria_Copiotrophic	48	13	0.000886495	0.025088291
Proteobacteria	Gammaproteobacteria	Betaproteobacteriales	Hydrogenophilaceae	NA	Bacteria_Copiotrophic	1665	10	0.030750296	0.019298686
Proteobacteria	Gammaproteobacteria	Betaproteobacteriales	Leeiaceae	NA	Bacteria_Copiotrophic	236	6	0.004358601	0.011579211
Proteobacteria	Gammaproteobacteria	Betaproteobacteriales	Methylophilaceae	Candidatus Methylopumilus	Bacteria_Copiotrophic	5	1	9.23E-05	0.001929869
Proteobacteria	Gammaproteobacteria	Betaproteobacteriales	Methylophilaceae	Methylobacillus	Bacteria_Copiotrophic	33	1	0.000609465	0.001929869
Proteobacteria	Gammaproteobacteria	Betaproteobacteriales	Methylophilaceae	Methylotenera	Bacteria_Copiotrophic	79	4	0.001459023	0.007719474
Proteobacteria	Gammaproteobacteria	Betaproteobacteriales	Methylophilaceae	NA	Bacteria_Copiotrophic	10	1	0.000184686	0.001929869
Proteobacteria	Gammaproteobacteria	Betaproteobacteriales	Neisseriaceae	Conchiformibius	Bacteria_Copiotrophic	7	2	0.000129281	0.003859737
Proteobacteria	Gammaproteobacteria	Betaproteobacteriales	Neisseriaceae	Neisseria	Bacteria_Copiotrophic	43	6	0.000794152	0.011579211
Proteobacteria	Gammaproteobacteria	Betaproteobacteriales	Neisseriaceae	NA	Bacteria_Copiotrophic	479	27	0.008846482	0.052106452
Proteobacteria	Gammaproteobacteria	Betaproteobacteriales	Nitrosomonadaceae	966-1	Bacteria_Copiotrophic	6	1	0.000110812	0.001929869
Proteobacteria	Gammaproteobacteria	Betaproteobacteriales	Nitrosomonadaceae	DSSD61	Bacteria_Copiotrophic	23	3	0.000424779	0.005789606
Proteobacteria	Gammaproteobacteria	Betaproteobacteriales	Nitrosomonadaceae	Ellin6067	Bacteria_Copiotrophic	15228	152	0.281240546	0.293340024
Proteobacteria	Gammaproteobacteria	Betaproteobacteriales	Nitrosomonadaceae	GOUTA6	Bacteria_Copiotrophic	8951	79	0.165312853	0.152459618
Proteobacteria	Gammaproteobacteria	Betaproteobacteriales	Nitrosomonadaceae	IS-44	Bacteria_Copiotrophic	12354	89	0.228161657	0.171758303
Proteobacteria	Gammaproteobacteria	Betaproteobacteriales	Nitrosomonadaceae	mle1-7	Bacteria_Copiotrophic	7053	62	0.130259363	0.119651852
Proteobacteria	Gammaproteobacteria	Betaproteobacteriales	Nitrosomonadaceae	MND1	Bacteria_Copiotrophic	39850	283	0.735975556	0.546152807
Proteobacteria	Gammaproteobacteria	Betaproteobacteriales	Nitrosomonadaceae	Nitrosomonas	Bacteria_Copiotrophic	33	4	0.000609465	0.007719474
Proteobacteria	Gammaproteobacteria	Betaproteobacteriales	Nitrosomonadaceae	Nitrosospira	Bacteria_Copiotrophic	124	2	0.002290112	0.003859737
Proteobacteria	Gammaproteobacteria	Betaproteobacteriales	Nitrosomonadaceae	P3OB-51	Bacteria_Copiotrophic	3428	21	0.06331052	0.04052724
Proteobacteria	Gammaproteobacteria	Betaproteobacteriales	Nitrosomonadaceae	NA	Bacteria_Copiotrophic	782	24	0.014442481	0.046316846
Proteobacteria	Gammaproteobacteria	Betaproteobacteriales	Rhodocyclaceae	Azospira	Bacteria_N_fixing	39	2	0.000720277	0.003859737
Proteobacteria	Gammaproteobacteria	Betaproteobacteriales	Rhodocyclaceae	Azovibrio	Bacteria_N_fixing	13	1	0.000240092	0.001929869
Proteobacteria	Gammaproteobacteria	Betaproteobacteriales	Rhodocyclaceae	C39	Bacteria_Copiotrophic	25	8	0.000461716	0.015438949
Proteobacteria	Gammaproteobacteria	Betaproteobacteriales	Rhodocyclaceae	Candidatus Accumulibacter	Bacteria_Copiotrophic	40	5	0.000738746	0.009649343
Proteobacteria	Gammaproteobacteria	Betaproteobacteriales	Rhodocyclaceae	Dechloromonas	Bacteria_Copiotrophic	99	1	0.001828396	0.001929869
Proteobacteria	Gammaproteobacteria	Betaproteobacteriales	Rhodocyclaceae	Dechlorosoma	Bacteria_Copiotrophic	14	1	0.000258561	0.001929869
Proteobacteria	Gammaproteobacteria	Betaproteobacteriales	Rhodocyclaceae	Denitratisoma	Bacteria_Copiotrophic	349	8	0.006445558	0.015438949
Proteobacteria	Gammaproteobacteria	Betaproteobacteriales	Rhodocyclaceae	Ferribacterium	Bacteria_Copiotrophic	36	2	0.000664871	0.003859737
Proteobacteria	Gammaproteobacteria	Betaproteobacteriales	Rhodocyclaceae	Methyloversatilis	Bacteria_Copiotrophic	6	3	0.000110812	0.005789606
Proteobacteria	Gammaproteobacteria	Betaproteobacteriales	Rhodocyclaceae	Propionivibrio	Bacteria_Copiotrophic	289	16	0.005337439	0.030877897
Proteobacteria	Gammaproteobacteria	Betaproteobacteriales	Rhodocyclaceae	Sterolibacterium	Bacteria_Copiotrophic	159	15	0.002936515	0.028948029
Proteobacteria	Gammaproteobacteria	Betaproteobacteriales	Rhodocyclaceae	Sulfuritalea	Bacteria_Copiotrophic	1000	24	0.018468646	0.046316846
Proteobacteria	Gammaproteobacteria	Betaproteobacteriales	Rhodocyclaceae	Thauera	Bacteria_Copiotrophic	23	1	0.000424779	0.001929869
Proteobacteria	Gammaproteobacteria	Betaproteobacteriales	Rhodocyclaceae	Uliginosibacterium	Bacteria_Copiotrophic	145	4	0.002677954	0.007719474
Proteobacteria	Gammaproteobacteria	Betaproteobacteriales	Rhodocyclaceae	Zoogloea	Bacteria_Copiotrophic	38	3	0.000701809	0.005789606
Proteobacteria	Gammaproteobacteria	Betaproteobacteriales	Rhodocyclaceae	NA	Bacteria_Copiotrophic	945	30	0.017452871	0.057896057
Proteobacteria	Gammaproteobacteria	Betaproteobacteriales	SC-I-84	NA	Bacteria_Copiotrophic	15293	145	0.282441008	0.279830944
Proteobacteria	Gammaproteobacteria	Betaproteobacteriales	Sulfuricellaceae	Ferritrophicum	Bacteria_Copiotrophic	90	6	0.001662178	0.011579211
Proteobacteria	Gammaproteobacteria	Betaproteobacteriales	Sulfuricellaceae	Sulfuricella	Bacteria_Copiotrophic	73	2	0.001348211	0.003859737
Proteobacteria	Gammaproteobacteria	Betaproteobacteriales	Sulfuricellaceae	Sulfuriferula	Bacteria_Copiotrophic	18	3	0.000332436	0.005789606
Proteobacteria	Gammaproteobacteria	Betaproteobacteriales	TRA3-20	NA	Bacteria_Copiotrophic	24242	136	0.447716924	0.262462126
Proteobacteria	Gammaproteobacteria	Betaproteobacteriales	uncultured	NA	Bacteria_Copiotrophic	6776	38	0.125143548	0.073335006
Proteobacteria	Gammaproteobacteria	CCD24	NA	NA	Bacteria_Copiotrophic	1963	32	0.036253953	0.061755794
Proteobacteria	Gammaproteobacteria	CCM19a	NA	NA	Bacteria_Copiotrophic	35	10	0.000646403	0.019298686
Proteobacteria	Gammaproteobacteria	Cellvibrionales	Cellvibrionaceae	Cellvibrio	Bacteria_Copiotrophic	104	3	0.001920739	0.005789606
Proteobacteria	Gammaproteobacteria	Cellvibrionales	Cellvibrionaceae	Marinimicrobium	Bacteria_Copiotrophic	2	1	3.69E-05	0.001929869
Proteobacteria	Gammaproteobacteria	Cellvibrionales	Halieaceae	OM60(NOR5) clade	Bacteria_Copiotrophic	80	4	0.001477492	0.007719474
Proteobacteria	Gammaproteobacteria	Cellvibrionales	Halieaceae	Parahaliea	Bacteria_Copiotrophic	14	3	0.000258561	0.005789606
Proteobacteria	Gammaproteobacteria	Cellvibrionales	Halieaceae	NA	Bacteria_Copiotrophic	24	1	0.000443248	0.001929869
Proteobacteria	Gammaproteobacteria	Cellvibrionales	Porticoccaceae	C1-B045	Bacteria_Copiotrophic	2	1	3.69E-05	0.001929869
Proteobacteria	Gammaproteobacteria	Cellvibrionales	Porticoccaceae	Porticoccus	Bacteria_Copiotrophic	26	1	0.000480185	0.001929869
Proteobacteria	Gammaproteobacteria	Cellvibrionales	Spongiibacteraceae	BD1-7 clade	Bacteria_Copiotrophic	5	2	9.23E-05	0.003859737
Proteobacteria	Gammaproteobacteria	CHAB-XI-27	NA	NA	Bacteria_Copiotrophic	11	1	0.000203155	0.001929869
Proteobacteria	Gammaproteobacteria	Chromatiales	Chromatiaceae	NA	Bacteria_Copiotrophic	2	1	3.69E-05	0.001929869
Proteobacteria	Gammaproteobacteria	Competibacterales	Competibacteraceae	Candidatus Competibacter	Bacteria_Copiotrophic	4	1	7.39E-05	0.001929869
Proteobacteria	Gammaproteobacteria	Competibacterales	Competibacteraceae	Candidatus Contendobacter	Bacteria_Copiotrophic	35	1	0.000646403	0.001929869
Proteobacteria	Gammaproteobacteria	Competibacterales	Competibacteraceae	Plasticicumulans	Bacteria_Copiotrophic	245	2	0.004524818	0.003859737
Proteobacteria	Gammaproteobacteria	Coxiellales	Coxiellaceae	Coxiella	Bacteria_Copiotrophic	988	49	0.018247023	0.09456356
Proteobacteria	Gammaproteobacteria	Diplorickettsiales	Diplorickettsiaceae	Aquicella	Bacteria_Copiotrophic	1051	113	0.019410547	0.218075149
Proteobacteria	Gammaproteobacteria	Diplorickettsiales	Diplorickettsiaceae	Diplorickettsia	Bacteria_Copiotrophic	24	2	0.000443248	0.003859737
Proteobacteria	Gammaproteobacteria	Diplorickettsiales	Diplorickettsiaceae	Rickettsiella	Bacteria_Copiotrophic	145	6	0.002677954	0.011579211
Proteobacteria	Gammaproteobacteria	Diplorickettsiales	Diplorickettsiaceae	NA	Bacteria_Copiotrophic	1873	213	0.034591775	0.411062007
Proteobacteria	Gammaproteobacteria	EC3	NA	NA	Bacteria_Copiotrophic	27	8	0.000498653	0.015438949
Proteobacteria	Gammaproteobacteria	Ectothiorhodospirales	Ectothiorhodospiraceae	Ectothiorhodosinus	Bacteria_Copiotrophic	11	2	0.000203155	0.003859737
Proteobacteria	Gammaproteobacteria	Ectothiorhodospirales	Ectothiorhodospiraceae	Ectothiorhodospira	Bacteria_photosynthetic	4	1	7.39E-05	0.001929869
Proteobacteria	Gammaproteobacteria	Ectothiorhodospirales	Ectothiorhodospiraceae	Thioalbus	Bacteria_Copiotrophic	56	6	0.001034244	0.011579211
Proteobacteria	Gammaproteobacteria	Ectothiorhodospirales	Ectothiorhodospiraceae	Thioalkalivibrio	Bacteria_Copiotrophic	2	1	3.69E-05	0.001929869
Proteobacteria	Gammaproteobacteria	Ectothiorhodospirales	Ectothiorhodospiraceae	NA	Bacteria_Copiotrophic	15	3	0.00027703	0.005789606
Proteobacteria	Gammaproteobacteria	Ectothiorhodospirales	Thioalkalispiraceae	Thioalkalispira	Bacteria_Copiotrophic	19	2	0.000350904	0.003859737
Proteobacteria	Gammaproteobacteria	Enterobacteriales	Enterobacteriaceae	Buchnera	Bacteria_Copiotrophic	2	1	3.69E-05	0.001929869
Proteobacteria	Gammaproteobacteria	Enterobacteriales	Enterobacteriaceae	Buttiauxella	Bacteria_Copiotrophic	40	4	0.000738746	0.007719474
Proteobacteria	Gammaproteobacteria	Enterobacteriales	Enterobacteriaceae	Candidatus Benitsuchiphilus	Bacteria_Copiotrophic	2	1	3.69E-05	0.001929869
Proteobacteria	Gammaproteobacteria	Enterobacteriales	Enterobacteriaceae	Citrobacter	Bacteria_Copiotrophic	43	1	0.000794152	0.001929869
Proteobacteria	Gammaproteobacteria	Enterobacteriales	Enterobacteriaceae	endosymbionts2	Bacteria_Copiotrophic	8	1	0.000147749	0.001929869
Proteobacteria	Gammaproteobacteria	Enterobacteriales	Enterobacteriaceae	endosymbionts8	Bacteria_Copiotrophic	2	1	3.69E-05	0.001929869
Proteobacteria	Gammaproteobacteria	Enterobacteriales	Enterobacteriaceae	Enterobacter	Bacteria_Copiotrophic	6	1	0.000110812	0.001929869
Proteobacteria	Gammaproteobacteria	Enterobacteriales	Enterobacteriaceae	Escherichia-Shigella	Bacteria_Copiotrophic	166	32	0.003065795	0.061755794
Proteobacteria	Gammaproteobacteria	Enterobacteriales	Enterobacteriaceae	Pantoea	Bacteria_Copiotrophic	5	2	9.23E-05	0.003859737
Proteobacteria	Gammaproteobacteria	Enterobacteriales	Enterobacteriaceae	Pseudocitrobacter	Bacteria_Copiotrophic	2	1	3.69E-05	0.001929869
Proteobacteria	Gammaproteobacteria	Enterobacteriales	Enterobacteriaceae	Salmonella	Bacteria_Copiotrophic	2	1	3.69E-05	0.001929869
Proteobacteria	Gammaproteobacteria	Enterobacteriales	Enterobacteriaceae	Serratia	Bacteria_Copiotrophic	26	2	0.000480185	0.003859737
Proteobacteria	Gammaproteobacteria	Enterobacteriales	Enterobacteriaceae	Shimwellia	Bacteria_Copiotrophic	10	1	0.000184686	0.001929869
Proteobacteria	Gammaproteobacteria	Enterobacteriales	Enterobacteriaceae	Sodalis	Bacteria_Copiotrophic	5	2	9.23E-05	0.003859737
Proteobacteria	Gammaproteobacteria	EV818SWSAP88	NA	NA	Bacteria_Copiotrophic	92	18	0.001699115	0.034737634
Proteobacteria	Gammaproteobacteria	Francisellales	Francisellaceae	Fangia	Bacteria_Copiotrophic	3	1	5.54E-05	0.001929869
Proteobacteria	Gammaproteobacteria	Francisellales	Francisellaceae	NA	Bacteria_Copiotrophic	3	1	5.54E-05	0.001929869
Proteobacteria	Gammaproteobacteria	Ga0077536	NA	NA	Bacteria_Copiotrophic	28	2	0.000517122	0.003859737
Proteobacteria	Gammaproteobacteria	Gammaproteobacteria Incertae Sedis	Unknown Family	Acidibacter	Bacteria_Copiotrophic	49036	271	0.905628542	0.522994384
Proteobacteria	Gammaproteobacteria	Gammaproteobacteria Incertae Sedis	Unknown Family	Candidatus Berkiella	Bacteria_Copiotrophic	948	44	0.017508277	0.084914217
Proteobacteria	Gammaproteobacteria	Gammaproteobacteria Incertae Sedis	Unknown Family	Candidatus Endonucleariobacter	Bacteria_Copiotrophic	48	2	0.000886495	0.003859737
Proteobacteria	Gammaproteobacteria	Gammaproteobacteria Incertae Sedis	Unknown Family	Candidatus Ovatusbacter	Bacteria_Copiotrophic	527	61	0.009732977	0.117721983
Proteobacteria	Gammaproteobacteria	Gammaproteobacteria Incertae Sedis	Unknown Family	NA	Bacteria_Copiotrophic	299	31	0.005522125	0.059825926
Proteobacteria	Gammaproteobacteria	GB102	NA	NA	Bacteria_Copiotrophic	32	4	0.000590997	0.007719474
Proteobacteria	Gammaproteobacteria	Halothiobacillales	Halothiobacillaceae	Thiofaba	Bacteria_Copiotrophic	263	11	0.004857254	0.021228554
Proteobacteria	Gammaproteobacteria	HglApr721	NA	NA	Bacteria_Copiotrophic	23	2	0.000424779	0.003859737
Proteobacteria	Gammaproteobacteria	HOC36	NA	NA	Bacteria_Copiotrophic	4	2	7.39E-05	0.003859737
Proteobacteria	Gammaproteobacteria	I3A	NA	NA	Bacteria_Copiotrophic	2	1	3.69E-05	0.001929869
Proteobacteria	Gammaproteobacteria	JG36-GS-52	NA	NA	Bacteria_Copiotrophic	728	7	0.013445175	0.01350908
Proteobacteria	Gammaproteobacteria	JG36-TzT-191	NA	NA	Bacteria_Copiotrophic	26336	130	0.48639027	0.250882915
Proteobacteria	Gammaproteobacteria	KF-JG30-C25	NA	NA	Bacteria_Copiotrophic	1619	23	0.029900738	0.044386977
Proteobacteria	Gammaproteobacteria	KI89A clade	NA	NA	Bacteria_Copiotrophic	707	3	0.013057333	0.005789606
Proteobacteria	Gammaproteobacteria	Legionellales	Legionellaceae	Legionella	Bacteria_Copiotrophic	1340	117	0.024747986	0.225794623
Proteobacteria	Gammaproteobacteria	Legionellales	Legionellaceae	NA	Bacteria_Copiotrophic	159	15	0.002936515	0.028948029
Proteobacteria	Gammaproteobacteria	MBMPE27	NA	NA	Bacteria_Copiotrophic	18	3	0.000332436	0.005789606
Proteobacteria	Gammaproteobacteria	MD2904-B13	NA	NA	Bacteria_Copiotrophic	2	1	3.69E-05	0.001929869
Proteobacteria	Gammaproteobacteria	Methylococcales	Methylococcaceae	Methylocaldum	Bacteria_Copiotrophic	571	32	0.010545597	0.061755794
Proteobacteria	Gammaproteobacteria	Methylococcales	Methylococcaceae	NA	Bacteria_Copiotrophic	27	3	0.000498653	0.005789606
Proteobacteria	Gammaproteobacteria	Methylococcales	Methylomonaceae	Milano-WF1B-03	Bacteria_Copiotrophic	6	1	0.000110812	0.001929869
Proteobacteria	Gammaproteobacteria	Nitrosococcales	Nitrosococcaceae	AqS1	Bacteria_Copiotrophic	8	2	0.000147749	0.003859737
Proteobacteria	Gammaproteobacteria	Nitrosococcales	Nitrosococcaceae	SZB85	Bacteria_Copiotrophic	3	1	5.54E-05	0.001929869
Proteobacteria	Gammaproteobacteria	Nitrosococcales	Nitrosococcaceae	wb1-P19	Bacteria_Copiotrophic	91	4	0.001680647	0.007719474
Proteobacteria	Gammaproteobacteria	Oceanospirillales	Alcanivoracaceae	Alcanivorax	Bacteria_Copiotrophic	2	1	3.69E-05	0.001929869
Proteobacteria	Gammaproteobacteria	Oceanospirillales	Halomonadaceae	Halomonas	Bacteria_Copiotrophic	3	1	5.54E-05	0.001929869
Proteobacteria	Gammaproteobacteria	Oceanospirillales	Pseudohongiellaceae	BIyi10	Bacteria_Copiotrophic	4	1	7.39E-05	0.001929869
Proteobacteria	Gammaproteobacteria	Orbales	Orbaceae	Gilliamella	Bacteria_Copiotrophic	2	1	3.69E-05	0.001929869
Proteobacteria	Gammaproteobacteria	Pasteurellales	Pasteurellaceae	Haemophilus	Bacteria_Copiotrophic	4	1	7.39E-05	0.001929869
Proteobacteria	Gammaproteobacteria	Piscirickettsiales	Piscirickettsiaceae	Candidatus Endoecteinascidia	Bacteria_Copiotrophic	17	7	0.000313967	0.01350908
Proteobacteria	Gammaproteobacteria	Piscirickettsiales	Piscirickettsiaceae	Piscirickettsia	Bacteria_Copiotrophic	9	1	0.000166218	0.001929869
Proteobacteria	Gammaproteobacteria	PLTA13	NA	NA	Bacteria_Copiotrophic	1780	77	0.03287419	0.14859988
Proteobacteria	Gammaproteobacteria	Pseudomonadales	Moraxellaceae	Acinetobacter	Bacteria_Copiotrophic	84	16	0.001551366	0.030877897
Proteobacteria	Gammaproteobacteria	Pseudomonadales	Moraxellaceae	Alkanindiges	Bacteria_Copiotrophic	22	3	0.00040631	0.005789606
Proteobacteria	Gammaproteobacteria	Pseudomonadales	Moraxellaceae	Cavicella	Bacteria_Copiotrophic	5	1	9.23E-05	0.001929869
Proteobacteria	Gammaproteobacteria	Pseudomonadales	Moraxellaceae	Enhydrobacter	Bacteria_Copiotrophic	16	3	0.000295498	0.005789606
Proteobacteria	Gammaproteobacteria	Pseudomonadales	Moraxellaceae	Perlucidibaca	Bacteria_Copiotrophic	36	4	0.000664871	0.007719474
Proteobacteria	Gammaproteobacteria	Pseudomonadales	Moraxellaceae	Permianibacter	Bacteria_Copiotrophic	5	1	9.23E-05	0.001929869
Proteobacteria	Gammaproteobacteria	Pseudomonadales	Moraxellaceae	Psychrobacter	Bacteria_Copiotrophic	10	2	0.000184686	0.003859737
Proteobacteria	Gammaproteobacteria	Pseudomonadales	Moraxellaceae	NA	Bacteria_Copiotrophic	142	3	0.002622548	0.005789606
Proteobacteria	Gammaproteobacteria	Pseudomonadales	Pseudomonadaceae	Azomonas	Bacteria_Copiotrophic	6	1	0.000110812	0.001929869
Proteobacteria	Gammaproteobacteria	Pseudomonadales	Pseudomonadaceae	Pseudomonas	Bacteria_Copiotrophic	1440	97	0.026594851	0.187197252
Proteobacteria	Gammaproteobacteria	R7C24	NA	NA	Bacteria_Copiotrophic	2275	44	0.04201617	0.084914217
Proteobacteria	Gammaproteobacteria	Salinisphaerales	Algiphilaceae	Algiphilus	Bacteria_Copiotrophic	24	5	0.000443248	0.009649343
Proteobacteria	Gammaproteobacteria	Salinisphaerales	Solimonadaceae	Alkanibacter	Bacteria_Copiotrophic	89	6	0.00164371	0.011579211
Proteobacteria	Gammaproteobacteria	Salinisphaerales	Solimonadaceae	Fontimonas	Bacteria_Copiotrophic	10	1	0.000184686	0.001929869
Proteobacteria	Gammaproteobacteria	Salinisphaerales	Solimonadaceae	Hydrocarboniphaga	Bacteria_Copiotrophic	38	4	0.000701809	0.007719474
Proteobacteria	Gammaproteobacteria	Salinisphaerales	Solimonadaceae	Nevskia	Bacteria_Copiotrophic	1160	17	0.02142363	0.032807766
Proteobacteria	Gammaproteobacteria	Salinisphaerales	Solimonadaceae	Oceanococcus	Bacteria_Copiotrophic	2	1	3.69E-05	0.001929869
Proteobacteria	Gammaproteobacteria	Salinisphaerales	Solimonadaceae	Panacagrimonas	Bacteria_Copiotrophic	372	10	0.006870336	0.019298686
Proteobacteria	Gammaproteobacteria	Salinisphaerales	Solimonadaceae	Polycyclovorans	Bacteria_Copiotrophic	4387	10	0.081021951	0.019298686
Proteobacteria	Gammaproteobacteria	Salinisphaerales	Solimonadaceae	NA	Bacteria_Copiotrophic	34	5	0.000627934	0.009649343
Proteobacteria	Gammaproteobacteria	SAR86 clade	NA	NA	Bacteria_Copiotrophic	4	1	7.39E-05	0.001929869
Proteobacteria	Gammaproteobacteria	sediment-surface35	NA	NA	Bacteria_Copiotrophic	6	2	0.000110812	0.003859737
Proteobacteria	Gammaproteobacteria	SS1-B-04-55	NA	NA	Bacteria_Copiotrophic	21	1	0.000387842	0.001929869
Proteobacteria	Gammaproteobacteria	Steroidobacterales	Steroidobacteraceae	Povalibacter	Bacteria_Copiotrophic	67	2	0.001237399	0.003859737
Proteobacteria	Gammaproteobacteria	Steroidobacterales	Steroidobacteraceae	Steroidobacter	Bacteria_Copiotrophic	2361	47	0.043604474	0.090703823
Proteobacteria	Gammaproteobacteria	Steroidobacterales	Steroidobacteraceae	NA	Bacteria_Copiotrophic	6820	79	0.125956168	0.152459618
Proteobacteria	Gammaproteobacteria	Steroidobacterales	Woeseiaceae	JTB255 marine benthic group	Bacteria_Copiotrophic	490	17	0.009049637	0.032807766
Proteobacteria	Gammaproteobacteria	SZB50	NA	NA	Bacteria_Copiotrophic	5	1	9.23E-05	0.001929869
Proteobacteria	Gammaproteobacteria	Thiotrichales	Thiotrichaceae	Thiothrix	Bacteria_Copiotrophic	5	1	9.23E-05	0.001929869
Proteobacteria	Gammaproteobacteria	Thiotrichales	Thiotrichaceae	NA	Bacteria_Copiotrophic	4	1	7.39E-05	0.001929869
Proteobacteria	Gammaproteobacteria	UBA10353 marine group	NA	NA	Bacteria_Copiotrophic	15	2	0.00027703	0.003859737
Proteobacteria	Gammaproteobacteria	uncultured	NA	NA	Bacteria_Copiotrophic	468	64	0.008643326	0.123511589
Proteobacteria	Gammaproteobacteria	Vibrionales	Vibrionaceae	Photobacterium	Bacteria_Copiotrophic	2	1	3.69E-05	0.001929869
Proteobacteria	Gammaproteobacteria	Vibrionales	Vibrionaceae	Vibrio	Bacteria_Copiotrophic	15	1	0.00027703	0.001929869
Proteobacteria	Gammaproteobacteria	WD260	NA	NA	Bacteria_Copiotrophic	190627	584	3.520622645	1.127043248
Proteobacteria	Gammaproteobacteria	Xanthomonadales	Rhodanobacteraceae	Aquimonas	Bacteria_Copiotrophic	2	1	3.69E-05	0.001929869
Proteobacteria	Gammaproteobacteria	Xanthomonadales	Rhodanobacteraceae	Chujaibacter	Bacteria_Copiotrophic	11	2	0.000203155	0.003859737
Proteobacteria	Gammaproteobacteria	Xanthomonadales	Rhodanobacteraceae	Dokdonella	Bacteria_Copiotrophic	117	6	0.002160832	0.011579211
Proteobacteria	Gammaproteobacteria	Xanthomonadales	Rhodanobacteraceae	Dyella	Bacteria_Copiotrophic	36	7	0.000664871	0.01350908
Proteobacteria	Gammaproteobacteria	Xanthomonadales	Rhodanobacteraceae	Frateuria	Bacteria_Copiotrophic	118	9	0.0021793	0.017368817
Proteobacteria	Gammaproteobacteria	Xanthomonadales	Rhodanobacteraceae	Fulvimonas	Bacteria_Copiotrophic	6	1	0.000110812	0.001929869
Proteobacteria	Gammaproteobacteria	Xanthomonadales	Rhodanobacteraceae	Luteibacter	Bacteria_Copiotrophic	45	9	0.000831089	0.017368817
Proteobacteria	Gammaproteobacteria	Xanthomonadales	Rhodanobacteraceae	Mizugakiibacter	Bacteria_Copiotrophic	173	1	0.003195076	0.001929869
Proteobacteria	Gammaproteobacteria	Xanthomonadales	Rhodanobacteraceae	Pseudofulvimonas	Bacteria_Copiotrophic	2	1	3.69E-05	0.001929869
Proteobacteria	Gammaproteobacteria	Xanthomonadales	Rhodanobacteraceae	Rhodanobacter	Bacteria_Copiotrophic	7797	28	0.144000035	0.05403632
Proteobacteria	Gammaproteobacteria	Xanthomonadales	Rhodanobacteraceae	Rudaea	Bacteria_Copiotrophic	23	1	0.000424779	0.001929869
Proteobacteria	Gammaproteobacteria	Xanthomonadales	Rhodanobacteraceae	Tahibacter	Bacteria_Copiotrophic	36	4	0.000664871	0.007719474
Proteobacteria	Gammaproteobacteria	Xanthomonadales	Rhodanobacteraceae	NA	Bacteria_Copiotrophic	483	23	0.008920356	0.044386977
Proteobacteria	Gammaproteobacteria	Xanthomonadales	Xanthomonadaceae	Arenimonas	Bacteria_Copiotrophic	590	16	0.010896501	0.030877897
Proteobacteria	Gammaproteobacteria	Xanthomonadales	Xanthomonadaceae	Luteimonas	Bacteria_Copiotrophic	15	2	0.00027703	0.003859737
Proteobacteria	Gammaproteobacteria	Xanthomonadales	Xanthomonadaceae	Lysobacter	Bacteria_Copiotrophic	828	34	0.015292039	0.065615532
Proteobacteria	Gammaproteobacteria	Xanthomonadales	Xanthomonadaceae	Pseudoxanthomonas	Bacteria_Copiotrophic	33	1	0.000609465	0.001929869
Proteobacteria	Gammaproteobacteria	Xanthomonadales	Xanthomonadaceae	Stenotrophomonas	Bacteria_Copiotrophic	302	31	0.005577531	0.059825926
Proteobacteria	Gammaproteobacteria	Xanthomonadales	Xanthomonadaceae	Thermomonas	Bacteria_Copiotrophic	21	2	0.000387842	0.003859737
Proteobacteria	Gammaproteobacteria	Xanthomonadales	Xanthomonadaceae	Xanthomonas	Bacteria_Copiotrophic	62	1	0.001145056	0.001929869
Proteobacteria	Gammaproteobacteria	Xanthomonadales	Xanthomonadaceae	NA	Bacteria_Copiotrophic	809	10	0.014941135	0.019298686
Proteobacteria	Magnetococcia	Magnetococcales	Magnetococcaceae	Magnetococcus	Bacteria_N_fixing	5	1	9.23E-05	0.001929869
Verrucomicrobia	Verrucomicrobiae	B29	NA	NA	Bacteria_Oligotrophic	4	1	7.39E-05	0.001929869
Verrucomicrobia	Verrucomicrobiae	Chthoniobacterales	01D2Z36	NA	Bacteria_Oligotrophic	11	1	0.000203155	0.001929869
Verrucomicrobia	Verrucomicrobiae	Chthoniobacterales	Chthoniobacteraceae	Candidatus Udaeobacter	Bacteria_Oligotrophic	33986	195	0.627675414	0.376324372
Verrucomicrobia	Verrucomicrobiae	Chthoniobacterales	Chthoniobacteraceae	Chthoniobacter	Bacteria_Oligotrophic	11976	128	0.221180508	0.247023178
Verrucomicrobia	Verrucomicrobiae	Chthoniobacterales	Chthoniobacteraceae	LD29	Bacteria_Oligotrophic	367	9	0.006777993	0.017368817
Verrucomicrobia	Verrucomicrobiae	Chthoniobacterales	Terrimicrobiaceae	Terrimicrobium	Bacteria_Oligotrophic	26	4	0.000480185	0.007719474
Verrucomicrobia	Verrucomicrobiae	Chthoniobacterales	uncultured	NA	Bacteria_Oligotrophic	8	4	0.000147749	0.007719474
Verrucomicrobia	Verrucomicrobiae	Chthoniobacterales	Xiphinematobacteraceae	Candidatus Xiphinematobacter	Bacteria_Oligotrophic	8870	82	0.163816893	0.158249223
Verrucomicrobia	Verrucomicrobiae	LD1-PB3	NA	NA	Bacteria_Oligotrophic	92	5	0.001699115	0.009649343
Verrucomicrobia	Verrucomicrobiae	Methylacidiphilales	Methylacidiphilaceae	NA	Bacteria_Oligotrophic	5375	83	0.099268974	0.160179092
Verrucomicrobia	Verrucomicrobiae	Opitutales	Opitutaceae	Alterococcus	Bacteria_Oligotrophic	66	9	0.001218931	0.017368817
Verrucomicrobia	Verrucomicrobiae	Opitutales	Opitutaceae	Lacunisphaera	Bacteria_Oligotrophic	19	5	0.000350904	0.009649343
Verrucomicrobia	Verrucomicrobiae	Opitutales	Opitutaceae	Opitutus	Bacteria_Oligotrophic	26	2	0.000480185	0.003859737
Verrucomicrobia	Verrucomicrobiae	Opitutales	Opitutaceae	NA	Bacteria_Oligotrophic	62	2	0.001145056	0.003859737
Verrucomicrobia	Verrucomicrobiae	Pedosphaerales	Pedosphaeraceae	ADurb.Bin063-1	Bacteria_Oligotrophic	12120	66	0.223839994	0.127371326
Verrucomicrobia	Verrucomicrobiae	Pedosphaerales	Pedosphaeraceae	Pedosphaera	Bacteria_Oligotrophic	4927	118	0.09099502	0.227724492
Verrucomicrobia	Verrucomicrobiae	Pedosphaerales	Pedosphaeraceae	NA	Bacteria_Oligotrophic	225253	997	4.160117992	1.92407897
Verrucomicrobia	Verrucomicrobiae	S-BQ2-57 soil group	NA	NA	Bacteria_Oligotrophic	13095	134	0.241846924	0.258602389
Verrucomicrobia	Verrucomicrobiae	UA11	NA	NA	Bacteria_Oligotrophic	58	4	0.001071181	0.007719474
Verrucomicrobia	Verrucomicrobiae	uncultured	NA	NA	Bacteria_Oligotrophic	13	2	0.000240092	0.003859737
Verrucomicrobia	Verrucomicrobiae	Verrucomicrobiales	Akkermansiaceae	Akkermansia	Bacteria_Oligotrophic	145	17	0.002677954	0.032807766
Verrucomicrobia	Verrucomicrobiae	Verrucomicrobiales	DEV007	NA	Bacteria_Oligotrophic	10	4	0.000184686	0.007719474
Verrucomicrobia	Verrucomicrobiae	Verrucomicrobiales	Rubritaleaceae	Luteolibacter	Bacteria_Oligotrophic	10	3	0.000184686	0.005789606
Verrucomicrobia	Verrucomicrobiae	Verrucomicrobiales	Rubritaleaceae	Persicirhabdus	Bacteria_Oligotrophic	2	1	3.69E-05	0.001929869
Verrucomicrobia	Verrucomicrobiae	Verrucomicrobiales	Verrucomicrobiaceae	Brevifollis	Bacteria_Oligotrophic	2	1	3.69E-05	0.001929869
Verrucomicrobia	Verrucomicrobiae	Verrucomicrobiales	Verrucomicrobiaceae	Prosthecobacter	Bacteria_Oligotrophic	41	5	0.000757214	0.009649343
Verrucomicrobia	Verrucomicrobiae	Verrucomicrobiales	Verrucomicrobiaceae	Roseimicrobium	Bacteria_Oligotrophic	420	12	0.007756831	0.023158423
Verrucomicrobia	Verrucomicrobiae	Verrucomicrobiales	Verrucomicrobiaceae	Verrucomicrobium	Bacteria_Oligotrophic	280	15	0.005171221	0.028948029
Verrucomicrobia	Verrucomicrobiae	Verrucomicrobiales	Verrucomicrobiaceae	NA	Bacteria_Oligotrophic	659	24	0.012170838	0.046316846
