# Supplementary material for: Cascading effects of moth outbreaks on subarctic soil food webs
Source: Sci Rep. 2021 Jul 23;11:15054. doi: 10.1038/s41598-021-94227-z (PMC8302651; doi:10.1038/s41598-021-94227-z)
Supplement: Supplementary file 2 — Supplementary Information 2. [file 41598_2021_94227_MOESM2_ESM.zip › Tables_taxo_trophic/Table_Protist_Taxo_Trophic.txt]

Phylum (SILVAangs)	Class (SILVAangs)	Order (SILVAangs)	Family (SILVAangs)	Genus (SILVAangs)	Trophic group	Generalization	References	nb of reads	nb of MOTUs	%reads	%MOTUs
Amoebozoa	Discosea	NA	NA	Acanthamoeba	bacterivore	Phylum	Adl. et al. 2019	1994	7	0.259430372	0.180551973
Amoebozoa	Discosea	NA	NA	Vermistella	bacterivore	Phylum	Adl. et al. 2019	16	1	0.002081688	0.025793139
Amoebozoa	Discosea	NA	NA	NA	bacterivore	Phylum	Adl. et al. 2019	418	18	0.0543841	0.464276502
Amoebozoa	Protosporangiida	NA	NA	Protosporangium	bacterivore	Phylum	Adl. et al. 2019	29	2	0.00377306	0.051586278
Amoebozoa	Tubulinea	NA	NA	Arcella	bacterivore	Phylum	Adl. et al. 2019	91	1	0.011839601	0.025793139
Amoebozoa	Tubulinea	NA	NA	Arcellinida	bacterivore	Phylum	Adl. et al. 2019	1985	22	0.258259423	0.567449059
Amoebozoa	Tubulinea	NA	NA	BOLA868	bacterivore	Phylum	Adl. et al. 2019	644	10	0.083787944	0.25793139
Amoebozoa	Tubulinea	NA	NA	Echinamoebida	bacterivore	Phylum	Adl. et al. 2019	1371	9	0.178374644	0.232138251
Amoebozoa	Tubulinea	NA	NA	Euamoebida	bacterivore	Phylum	Adl. et al. 2019	1421	6	0.184879919	0.154758834
Amoebozoa	Tubulinea	NA	NA	Flabellula	bacterivore	Phylum	Adl. et al. 2019	20	2	0.00260211	0.051586278
Amoebozoa	Tubulinea	NA	NA	Hartmannella	bacterivore	Phylum	Adl. et al. 2019	336	13	0.043715449	0.335310807
Amoebozoa	Tubulinea	NA	NA	Leptomyxa	omnivore	Genus	Adl. et al. 2019	8	1	0.001040844	0.025793139
Amoebozoa	Tubulinea	NA	NA	Leptomyxida	omnivore	Genus	Adl. et al. 2019	1164	19	0.151442805	0.490069641
Amoebozoa	Tubulinea	NA	NA	Vermamoeba	bacterivore	Phylum	Adl. et al. 2019	274	6	0.035648908	0.154758834
Amoebozoa	uncultured	NA	NA	NA	bacterivore	Phylum	Adl. et al. 2019	169	2	0.02198783	0.051586278
Apicomplexa	Aconoidasida	Piroplasmorida	NA	NA	parasite_not_plant	Phylum	Adl. et al. 2019	192	2	0.024980256	0.051586278
Apicomplexa	Conoidasida	Gregarinasina	NA	Aranciocystis	parasite_not_plant	Phylum	Adl. et al. 2019	51	1	0.006635381	0.025793139
Apicomplexa	Conoidasida	Gregarinasina	NA	BAQA40	parasite_not_plant	Phylum	Adl. et al. 2019	18	2	0.002341899	0.051586278
Apicomplexa	Conoidasida	Gregarinasina	NA	D3P05A02	parasite_not_plant	Phylum	Adl. et al. 2019	184	1	0.023939412	0.025793139
Apicomplexa	Conoidasida	Gregarinasina	NA	Geneiorhynchus	parasite_not_plant	Phylum	Adl. et al. 2019	2	1	0.000260211	0.025793139
Apicomplexa	Conoidasida	Gregarinasina	NA	Hoplorhynchus	parasite_not_plant	Phylum	Adl. et al. 2019	8	1	0.001040844	0.025793139
Apicomplexa	Conoidasida	Gregarinasina	NA	Paraschneideria	parasite_not_plant	Phylum	Adl. et al. 2019	191	4	0.024850151	0.103172556
Apicomplexa	Conoidasida	Gregarinasina	NA	Psychodiella	parasite_not_plant	Phylum	Adl. et al. 2019	14	1	0.001821477	0.025793139
Apicomplexa	Conoidasida	Gregarinasina	NA	Selenidium	parasite_not_plant	Phylum	Adl. et al. 2019	961	9	0.125031388	0.232138251
Apicomplexa	Conoidasida	Gregarinasina	NA	Stylocephalus	parasite_not_plant	Phylum	Adl. et al. 2019	120	1	0.01561266	0.025793139
Apicomplexa	Conoidasida	Gregarinasina	NA	NA	parasite_not_plant	Phylum	Adl. et al. 2019	411	6	0.053473362	0.154758834
Ciliophora	Intramacronucleata	Conthreep	NA	Apostomatia	detritivore	Genus	Adl. et al. 2019	340	10	0.044235871	0.25793139
Ciliophora	Intramacronucleata	Conthreep	NA	Bresslaua	eukaryvore	Genus	Foissner 1998	64	3	0.008326752	0.077379417
Ciliophora	Intramacronucleata	Conthreep	NA	Bryometopus	eukaryvore	Genus	Foissner 1998	15690	66	2.041355335	1.702347176
Ciliophora	Intramacronucleata	Conthreep	NA	Bursaria	eukaryvore	group of species	Foissner 1998	2	1	0.000260211	0.025793139
Ciliophora	Intramacronucleata	Conthreep	NA	Campanella	detritivore	group of species		12	3	0.001561266	0.077379417
Ciliophora	Intramacronucleata	Conthreep	NA	Carchesium	omnivore	Genus	Adl. et al. 2019	280	2	0.036429541	0.051586278
Ciliophora	Intramacronucleata	Conthreep	NA	Colpidium	bacterivore	Genus	Adl. et al. 2019	2	1	0.000260211	0.025793139
Ciliophora	Intramacronucleata	Conthreep	NA	Colpoda	eukaryvore	Genus	Foissner 1998	5444	11	0.708294356	0.283724529
Ciliophora	Intramacronucleata	Conthreep	NA	Colpodidium	bacterivore	group of species	Foissner 1998	82	1	0.010668651	0.025793139
Ciliophora	Intramacronucleata	Conthreep	NA	Cothurnia	omnivore	Genus	Adl. et al. 2019	519	6	0.067524756	0.154758834
Ciliophora	Intramacronucleata	Conthreep	NA	Cryptocaryon	eukaryvore	Genus	Adl. et al. 2019	940	21	0.122299172	0.54165592
Ciliophora	Intramacronucleata	Conthreep	NA	Cyclidium	omnivore	group of species	Foissner 1998	741	3	0.096408177	0.077379417
Ciliophora	Intramacronucleata	Conthreep	NA	Cyrtolophosidida	omnivore	Genus	Adl. et al. 2019	2612	6	0.339835573	0.154758834
Ciliophora	Intramacronucleata	Conthreep	NA	Cyrtolophosis	omnivore	group of species	Foissner 1998	797	5	0.103694086	0.128965695
Ciliophora	Intramacronucleata	Conthreep	NA	Cyrtophoria	omnivore	Genus	Adl. et al. 2019	39	4	0.005074115	0.103172556
Ciliophora	Intramacronucleata	Conthreep	NA	Dexiotricha	bacterivore	Genus	Adl. et al. 2019	199	4	0.025890995	0.103172556
Ciliophora	Intramacronucleata	Conthreep	NA	Epalxella	bacterivore	Genus	Adl. et al. 2019	32	2	0.004163376	0.051586278
Ciliophora	Intramacronucleata	Conthreep	NA	Epistylis	omnivore	Genus	Foissner 1998	3678	10	0.478528038	0.25793139
Ciliophora	Intramacronucleata	Conthreep	NA	Frontonia	omnivore	group of species	Foissner 1998	40	3	0.00520422	0.077379417
Ciliophora	Intramacronucleata	Conthreep	NA	Glaucoma	omnivore	group of species	Foissner 1998	8	2	0.001040844	0.051586278
Ciliophora	Intramacronucleata	Conthreep	NA	Homalogastra	omnivore	Genus	Foissner 1998	2051	9	0.266846386	0.232138251
Ciliophora	Intramacronucleata	Conthreep	NA	Leptopharynx	bacterivore	Genus	Adl. et al. 2019	1114	12	0.14493753	0.309517668
Ciliophora	Intramacronucleata	Conthreep	NA	Nassophorea	fungivore	Genus	Adl. et al. 2019	1251	14	0.162761984	0.361103946
Ciliophora	Intramacronucleata	Conthreep	NA	Notoxoma	omnivore	group of species	Foissner 1998	714	2	0.092895329	0.051586278
Ciliophora	Intramacronucleata	Conthreep	NA	Obertrumia	bacterivore	group of species	; Foissner 1998	7	1	0.000910739	0.025793139
Ciliophora	Intramacronucleata	Conthreep	NA	Peniculia	omnivore	Genus	Adl. et al. 2019	4	1	0.000520422	0.025793139
Ciliophora	Intramacronucleata	Conthreep	NA	Peritrichia	omnivore	Genus	Adl. et al. 2019	261	9	0.033957536	0.232138251
Ciliophora	Intramacronucleata	Conthreep	NA	Platyophrya	eukaryvore	Genus	Foissner 1998	3387	12	0.440667337	0.309517668
Ciliophora	Intramacronucleata	Conthreep	NA	Platyophryida	eukaryvore	Genus	Adl. et al. 2019	45	2	0.005854748	0.051586278
Ciliophora	Intramacronucleata	Conthreep	NA	Prorodon	eukaryvore	Genus	Adl. et al. 2019	9	1	0.00117095	0.025793139
Ciliophora	Intramacronucleata	Conthreep	NA	Protocyclidium	omnivore	Genus	Foissner 1998	7462	26	0.97084726	0.670621615
Ciliophora	Intramacronucleata	Conthreep	NA	Pseudoplatynematum	omnivore	Genus		1216	7	0.158208291	0.180551973
Ciliophora	Intramacronucleata	Conthreep	NA	Pseudoplatyophrya	eukaryvore	Genus	; Foissner 1998	5402	5	0.702829925	0.128965695
Ciliophora	Intramacronucleata	Conthreep	NA	Pseudovorticella	omnivore	Genus	Foissner 1998	47	1	0.006114959	0.025793139
Ciliophora	Intramacronucleata	Conthreep	NA	Scuticociliatia	omnivore	Genus	Adl. et al. 2019	668	7	0.086910476	0.180551973
Ciliophora	Intramacronucleata	Conthreep	NA	Sorogena	eukaryvore	group of species	Foissner 1998	8	2	0.001040844	0.051586278
Ciliophora	Intramacronucleata	Conthreep	NA	Stokesia	omnivore	Genus	Adl. et al. 2019	303	7	0.039421967	0.180551973
Ciliophora	Intramacronucleata	Conthreep	NA	Telotrochidium	omnivore	group of species	Foissner 1998	372	2	0.048399247	0.051586278
Ciliophora	Intramacronucleata	Conthreep	NA	Tetrahymena	omnivore	Genus	Foissner 1998	433	2	0.056335683	0.051586278
Ciliophora	Intramacronucleata	Conthreep	NA	Vaginicola	omnivore	group of species	Foissner 1998	7	1	0.000910739	0.025793139
Ciliophora	Intramacronucleata	Conthreep	NA	Vorticella	omnivore	Genus	Foissner 1998	2960	12	0.385112288	0.309517668
Ciliophora	Intramacronucleata	Conthreep	NA	Woodruffides	eukaryvore	group of species	Foissner 1998	88	3	0.011449284	0.077379417
Ciliophora	Intramacronucleata	Conthreep	NA	Zoothamnium	omnivore	Genus		415	2	0.053993784	0.051586278
Ciliophora	Intramacronucleata	Conthreep	NA	Zosterodasys	fungivore	Genus	Adl. et al. 2019	4	1	0.000520422	0.025793139
Ciliophora	Intramacronucleata	Litostomatea	NA	Amphileptus	eukaryvore	Order or Family	Hedde. interactions recopilation	419	2	0.054514206	0.051586278
Ciliophora	Intramacronucleata	Litostomatea	NA	Apobryophyllum	eukaryvore	group of species	Foissner 1998	6091	8	0.792472616	0.206345112
Ciliophora	Intramacronucleata	Litostomatea	NA	Arcuospathidium	eukaryvore	group of species	Foissner 1998	1529	7	0.198931313	0.180551973
Ciliophora	Intramacronucleata	Litostomatea	NA	Balantidium	eukaryvore	Order or Family	Hedde. interactions recopilation	40	2	0.00520422	0.051586278
Ciliophora	Intramacronucleata	Litostomatea	NA	Bundleia	eukaryvore	Order or Family	Hedde. interactions recopilation	35	2	0.004553693	0.051586278
Ciliophora	Intramacronucleata	Litostomatea	NA	Dasytricha	eukaryvore	Order or Family	Hedde. interactions recopilation	10	1	0.001301055	0.025793139
Ciliophora	Intramacronucleata	Litostomatea	NA	Didinium	eukaryvore	group of species	Foissner 1998	1538	4	0.200102263	0.103172556
Ciliophora	Intramacronucleata	Litostomatea	NA	Dileptus	eukaryvore	Genus	Foissner 1998	1273	7	0.165624305	0.180551973
Ciliophora	Intramacronucleata	Litostomatea	NA	Dimacrocaryon	eukaryvore	group of species	Foissner 1998	2715	4	0.353236439	0.103172556
Ciliophora	Intramacronucleata	Litostomatea	NA	Entodinium	eukaryvore	Order or Family	Hedde. interactions recopilation	32	1	0.004163376	0.025793139
Ciliophora	Intramacronucleata	Litostomatea	NA	Epiphyllum	eukaryvore	Order or Family	Hedde. interactions recopilation	50	1	0.006505275	0.025793139
Ciliophora	Intramacronucleata	Litostomatea	NA	Epispathidium	eukaryvore	group of species	Foissner 1998	2011	3	0.261642166	0.077379417
Ciliophora	Intramacronucleata	Litostomatea	NA	Haptoria	eukaryvore	Order or Family	Hedde. interactions recopilation	4945	18	0.64337171	0.464276502
Ciliophora	Intramacronucleata	Litostomatea	NA	Hemiophrys	eukaryvore	Order or Family	Hedde. interactions recopilation	3129	2	0.407100117	0.051586278
Ciliophora	Intramacronucleata	Litostomatea	NA	Isotricha	eukaryvore	Order or Family	Hedde. interactions recopilation	2	1	0.000260211	0.025793139
Ciliophora	Intramacronucleata	Litostomatea	NA	Lagynophrya	eukaryvore	group of species	Foissner 1998	11	1	0.001431161	0.025793139
Ciliophora	Intramacronucleata	Litostomatea	NA	Litonotus	eukaryvore	group of species	Foissner 1998	15	1	0.001951583	0.025793139
Ciliophora	Intramacronucleata	Litostomatea	NA	Loxophyllum	eukaryvore	Order or Family	Hedde. interactions recopilation	3	1	0.000390317	0.025793139
Ciliophora	Intramacronucleata	Litostomatea	NA	Microdileptus	eukaryvore	Order or Family	Hedde. interactions recopilation	1931	2	0.251233725	0.051586278
Ciliophora	Intramacronucleata	Litostomatea	NA	Monilicaryon	eukaryvore	Genus		4414	7	0.574285688	0.180551973
Ciliophora	Intramacronucleata	Litostomatea	NA	Phialina	eukaryvore	group of species	Foissner 1998	3956	8	0.514697368	0.206345112
Ciliophora	Intramacronucleata	Litostomatea	NA	Pseudomonilicaryon	eukaryvore	Order or Family	Hedde. interactions recopilation	8188	12	1.065303855	0.309517668
Ciliophora	Intramacronucleata	Litostomatea	NA	Spathidium	eukaryvore	group of species	Foissner 1998	1965	11	0.255657313	0.283724529
Ciliophora	Intramacronucleata	Litostomatea	NA	NA	eukaryvore	Order or Family	Hedde. interactions recopilation	5598	23	0.728330603	0.593242198
Ciliophora	Intramacronucleata	Spirotrichea	NA	Anteholosticha	eukaryvore	Order or Family	Hedde. interactions recopilation	4511	4	0.586905922	0.103172556
Ciliophora	Intramacronucleata	Spirotrichea	NA	Aspidisca	bacterivore	group of species	Foissner 1998	996	5	0.129585081	0.128965695
Ciliophora	Intramacronucleata	Spirotrichea	NA	Atractos	eukaryvore	Order or Family	Hedde. interactions recopilation	8	1	0.001040844	0.025793139
Ciliophora	Intramacronucleata	Spirotrichea	NA	Birojimia	eukaryvore	group of species	Foissner 1998	1448	2	0.188392768	0.051586278
Ciliophora	Intramacronucleata	Spirotrichea	NA	Bistichella	eukaryvore	Order or Family	Hedde. interactions recopilation	196	3	0.025500679	0.077379417
Ciliophora	Intramacronucleata	Spirotrichea	NA	Caudiholosticha	eukaryvore	Order or Family	Hedde. interactions recopilation	31	1	0.004033271	0.025793139
Ciliophora	Intramacronucleata	Spirotrichea	NA	Choreotrichia	eukaryvore	Order or Family	Hedde. interactions recopilation	11	1	0.001431161	0.025793139
Ciliophora	Intramacronucleata	Spirotrichea	NA	Deviata	bacterivore	group of species	Foissner 1998	7	1	0.000910739	0.025793139
Ciliophora	Intramacronucleata	Spirotrichea	NA	Euplotes	bacterivore	group of species	Foissner 1998	1144	5	0.148840695	0.128965695
Ciliophora	Intramacronucleata	Spirotrichea	NA	Gonostomum	omnivore	group of species	Foissner 1998	9883	11	1.285832682	0.283724529
Ciliophora	Intramacronucleata	Spirotrichea	NA	Halteria	omnivore	Genus	Foissner 1998	2056	3	0.267496913	0.077379417
Ciliophora	Intramacronucleata	Spirotrichea	NA	Heterourosomoida	eukaryvore	Order or Family	Hedde. interactions recopilation	2	1	0.000260211	0.025793139
Ciliophora	Intramacronucleata	Spirotrichea	NA	Holosticha	omnivore	group of species	Foissner 1998	6169	11	0.802620845	0.283724529
Ciliophora	Intramacronucleata	Spirotrichea	NA	Holostichides	bacterivore	group of species	Foissner 1998	3	1	0.000390317	0.025793139
Ciliophora	Intramacronucleata	Spirotrichea	NA	Hypotrichia	eukaryvore	Order or Family	Hedde. interactions recopilation	25636	31	3.335384663	0.79958731
Ciliophora	Intramacronucleata	Spirotrichea	NA	Meseres	eukaryvore	Order or Family	Hedde. interactions recopilation	49	1	0.00637517	0.025793139
Ciliophora	Intramacronucleata	Spirotrichea	NA	Metaurostylopsis	eukaryvore	Order or Family	Hedde. interactions recopilation	339	2	0.044105765	0.051586278
Ciliophora	Intramacronucleata	Spirotrichea	NA	Neourostylopsis	eukaryvore	Order or Family	Hedde. interactions recopilation	116	5	0.015092238	0.128965695
Ciliophora	Intramacronucleata	Spirotrichea	NA	Oxytricha	omnivore	group of species	Foissner 1998	1264	3	0.164453355	0.077379417
Ciliophora	Intramacronucleata	Spirotrichea	NA	Oxytrichidae	eukaryvore	Order or Family	Hedde. interactions recopilation	2011	18	0.261642166	0.464276502
Ciliophora	Intramacronucleata	Spirotrichea	NA	Paraurostyla	eukaryvore	group of species	Foissner 1998	1422	3	0.185010025	0.077379417
Ciliophora	Intramacronucleata	Spirotrichea	NA	Phacodinium	omnivore	group of species	Foissner 1998	751	1	0.097709232	0.025793139
Ciliophora	Intramacronucleata	Spirotrichea	NA	Pseudoamphisiella	eukaryvore	Order or Family	Hedde. interactions recopilation	8	1	0.001040844	0.025793139
Ciliophora	Intramacronucleata	Spirotrichea	NA	Pseudourostyla	eukaryvore	group of species	Foissner 1998	4228	4	0.550086065	0.103172556
Ciliophora	Intramacronucleata	Spirotrichea	NA	Strobilidium	eukaryvore	Order or Family	Hedde. interactions recopilation	31	1	0.004033271	0.025793139
Ciliophora	Intramacronucleata	Spirotrichea	NA	Strombidium	eukaryvore	Order or Family	Hedde. interactions recopilation	514	5	0.066874228	0.128965695
Ciliophora	Intramacronucleata	Spirotrichea	NA	Stylonychia	omnivore	group of species	Foissner 1998	765	2	0.099530709	0.051586278
Ciliophora	Intramacronucleata	Spirotrichea	NA	Tachysoma	omnivore	group of species	Foissner 1998	2215	5	0.288183688	0.128965695
Ciliophora	Intramacronucleata	Spirotrichea	NA	Tintinnopsis	eukaryvore	Order or Family	Hedde. interactions recopilation	6	2	0.000780633	0.051586278
Ciliophora	Intramacronucleata	Spirotrichea	NA	Uroleptopsis	eukaryvore	Order or Family	Hedde. interactions recopilation	5	1	0.000650528	0.025793139
Ciliophora	Intramacronucleata	Spirotrichea	NA	Uroleptus	omnivore	group of species	Foissner 1998	15	1	0.001951583	0.025793139
Ciliophora	Intramacronucleata	Spirotrichea	NA	Urosoma	omnivore	group of species	Foissner 1998	117	2	0.015222344	0.051586278
Ciliophora	Intramacronucleata	Spirotrichea	NA	Urosomoida	omnivore	group of species	Foissner 1998	5	1	0.000650528	0.025793139
Ciliophora	Intramacronucleata	Spirotrichea	NA	Urostyla	eukaryvore	group of species	Foissner 1998	292	1	0.037990807	0.025793139
Ciliophora	Intramacronucleata	Spirotrichea	NA	NA	eukaryvore	Order or Family	Hedde. interactions recopilation	34979	21	4.550960374	0.54165592
Ciliophora	Postciliodesmatophora	Heterotrichea	NA	Blepharisma	bacterivore	Genus	Adl. et al. 2019	3944	13	0.513136102	0.335310807
Ciliophora	Postciliodesmatophora	Heterotrichea	NA	Stentor	omnivore	Genus	Adl. et al. 2019	68	1	0.008847174	0.025793139
Cryptophyceae	NA	NA	NA	Chroomonas	bacterivore	Phylum	Adl. et al. 2019	5	1	0.000650528	0.025793139
Cryptophyceae	NA	NA	NA	Cryptomonas	bacterivore	Phylum	Adl. et al. 2019	610	3	0.079364357	0.077379417
Cryptophyceae	NA	NA	NA	Goniomonas	bacterivore	Phylum	Adl. et al. 2019	87	2	0.011319179	0.051586278
Cryptophyceae	NA	NA	NA	Hatena	bacterivore	Phylum	Adl. et al. 2019	26	1	0.003382743	0.025793139
Cryptophyceae	NA	NA	NA	Plagioselmis	bacterivore	Phylum	Adl. et al. 2019	47	1	0.006114959	0.025793139
Cryptophyceae	NA	NA	NA	Rhodomonas	bacterivore	Phylum	Adl. et al. 2019	44	1	0.005724642	0.025793139
Cryptophyceae	NA	NA	NA	NA	bacterivore	Phylum	Adl. et al. 2019	25	3	0.003252638	0.077379417
Dinoflagellata	Dinophyceae	Gymnodiniphycidae	NA	Apicoporus	eukaryvore	Genus	Adl. et al. 2019	5	1	0.000650528	0.025793139
Dinoflagellata	Dinophyceae	Gymnodiniphycidae	NA	Karlodinium	omnivore	Genus	Adl. et al. 2019	10	2	0.001301055	0.051586278
Dinoflagellata	Dinophyceae	Gymnodiniphycidae	NA	Pellucidodinium	eukaryvore	Genus	Adl. et al. 2019	362	1	0.047098192	0.025793139
Dinoflagellata	Dinophyceae	Gymnodiniphycidae	NA	Polarella	autotroph	Genus	Adl. et al. 2019	10	1	0.001301055	0.025793139
Dinoflagellata	Dinophyceae	Gymnodiniphycidae	NA	Polykrikos	eukaryvore	Genus	Adl. et al. 2019	22	1	0.002862321	0.025793139
Dinoflagellata	Dinophyceae	Peridiniphycidae	NA	Amphidiniopsis	eukaryvore	Genus	Adl. et al. 2019	20	2	0.00260211	0.051586278
Dinoflagellata	Dinophyceae	Peridiniphycidae	NA	Ceratium	eukaryvore	Genus	Adl. et al. 2019	19	2	0.002472005	0.051586278
Dinoflagellata	Dinophyceae	Peridiniphycidae	NA	Oodinium	autotroph	Genus	Adl. et al. 2019	2	1	0.000260211	0.025793139
Dinoflagellata	Dinophyceae	Peridiniphycidae	NA	Pyrodinium	autotroph	Genus	Adl. et al. 2019	2	1	0.000260211	0.025793139
Excavata	NA	NA	NA	Jakobida	bacterivore	Genus	Adl. et al. 2019	27	1	0.003512849	0.025793139
Excavata	NA	NA	NA	Neobodo	autotroph	Genus		93	4	0.012099812	0.103172556
Incertae Sedis	Colponema	NA	NA	NA	eukaryvore	Class	Adl. et al. 2019	439	1	0.057116316	0.025793139
Incertae Sedis	NA	NA	NA	Amastigomonas	omnivore	Genus		11969	34	1.55723276	0.876966727
Incertae Sedis	NA	NA	NA	Apusomonas	omnivore	Genus		1391	14	0.180976754	0.361103946
Protalveolata	Chromerida	Chromera	NA	NA	autotroph	Genus		94	2	0.012229917	0.051586278
Protalveolata	Colpodellida	Colpodella	NA	NA	eukaryvore	Class	Adl. et al. 2019	8	2	0.001040844	0.051586278
Protalveolata	Colpodellida	NA	NA	NA	eukaryvore	Class	Adl. et al. 2019	5	1	0.000650528	0.025793139
Protalveolata	Perkinsidae	A31	NA	NA	parasite_not_plant	Class	Adl. et al. 2019	7888	98	1.026272204	2.527727624
Protalveolata	Perkinsidae	Parvilucifera	NA	NA	parasite_not_plant	Class	Adl. et al. 2019	126	2	0.016393293	0.051586278
Protalveolata	Perkinsidae	Perkinsus	NA	NA	parasite_not_plant	Class	Adl. et al. 2019	561	3	0.072989187	0.077379417
Protalveolata	Syndiniales	Amoebophrya	NA	NA	parasite_not_plant	Class	Adl. et al. 2019	9	1	0.00117095	0.025793139
Protalveolata	Syndiniales	Duboscquella	NA	NA	parasite_not_plant	Class	Adl. et al. 2019	9	3	0.00117095	0.077379417
Protalveolata	Syndiniales	Syndiniales Group I	NA	NA	parasite_not_plant	Class	Adl. et al. 2019	51	2	0.006635381	0.051586278
Protalveolata	Syndiniales	Syndiniales Group II	NA	NA	parasite_not_plant	Class	Adl. et al. 2019	244	11	0.031745743	0.283724529
Protalveolata	Syndiniales	Syndiniales Group V	NA	NA	parasite_not_plant	Class	Adl. et al. 2019	36	1	0.004683798	0.025793139
Protalveolata	Syndiniales	NA	NA	NA	parasite_not_plant	Class	Adl. et al. 2019	291	4	0.037860701	0.103172556
Rhizaria	Cercozoa	Cercomonadidae	NA	Cavernomonas	bacterivore	Genus & Species	Fiore-Dono et al. 2019. Front. Microbiol	64	3	0.008326752	0.077379417
Rhizaria	Cercozoa	Cercomonadidae	NA	Cercomonas	omnivore	Genus & Species	Fiore-Dono et al. 2019. Front. Microbiol	31613	126	4.113025252	3.249935517
Rhizaria	Cercozoa	Cercomonadidae	NA	Eocercomonas	omnivore	Genus & Species	Fiore-Dono et al. 2019. Front. Microbiol	2744	5	0.357009499	0.128965695
Rhizaria	Cercozoa	Cercomonadidae	NA	Metabolomonas	bacterivore	Genus & Species	Fiore-Dono et al. 2019. Front. Microbiol	27	2	0.003512849	0.051586278
Rhizaria	Cercozoa	Cercomonadidae	NA	Paracercomonas	bacterivore	Genus & Species	Fiore-Dono et al. 2019. Front. Microbiol	5520	20	0.718182374	0.515862781
Rhizaria	Cercozoa	Cercomonadidae	NA	NA	omnivore	Order or Family	Hedde. interactions recopilation	56781	229	7.38752054	5.906628837
Rhizaria	Cercozoa	Glissomonadida	NA	Allantion	bacterivore	Genus & Species	Fiore-Dono et al. 2019. Front. Microbiol	1569	23	0.204135534	0.593242198
Rhizaria	Cercozoa	Glissomonadida	NA	Bodomorpha	bacterivore	Genus & Species	Fiore-Dono et al. 2019. Front. Microbiol	4573	34	0.594972463	0.876966727
Rhizaria	Cercozoa	Glissomonadida	NA	Heteromita	omnivore	Genus		30158	146	3.923721746	3.765798298
Rhizaria	Cercozoa	Glissomonadida	NA	Orciraptor	eukaryvore	Genus		610	11	0.079364357	0.283724529
Rhizaria	Cercozoa	Glissomonadida	NA	Proleptomonas	bacterivore	Genus & Species	Fiore-Dono et al. 2019. Front. Microbiol	144	2	0.018735192	0.051586278
Rhizaria	Cercozoa	Glissomonadida	NA	Viridiraptor	eukaryvore	Genus & Species	Fiore-Dono et al. 2019. Front. Microbiol	53	7	0.006895592	0.180551973
Rhizaria	Cercozoa	Glissomonadida	NA	NA	bacterivore	Order	Adl. et al. 2019	16887	105	2.197091622	2.708279598
Rhizaria	Cercozoa	Imbricatea	NA	Assulina	omnivore	Genus & Species	Fiore-Dono et al. 2019. Front. Microbiol	1330	5	0.173040318	0.128965695
Rhizaria	Cercozoa	Imbricatea	NA	Corythion	omnivore	Genus & Species	Fiore-Dono et al. 2019. Front. Microbiol	19866	55	2.584675914	1.418622646
Rhizaria	Cercozoa	Imbricatea	NA	Euglypha	omnivore	Genus & Species	Fiore-Dono et al. 2019. Front. Microbiol	4858	40	0.632052531	1.031725561
Rhizaria	Cercozoa	Imbricatea	NA	Nudifila	bacterivore	Genus & Species	Fiore-Dono et al. 2019. Front. Microbiol	4092	13	0.532391716	0.335310807
Rhizaria	Cercozoa	Imbricatea	NA	Sphenoderia	omnivore	Genus		57	2	0.007416014	0.051586278
Rhizaria	Cercozoa	Imbricatea	NA	Spongomonas	bacterivore	Genus & Species	Fiore-Dono et al. 2019. Front. Microbiol	8693	41	1.131007134	1.0575187
Rhizaria	Cercozoa	Imbricatea	NA	Thaumatomastix	omnivore	Genus		1206	6	0.156907236	0.154758834
Rhizaria	Cercozoa	Imbricatea	NA	Thaumatomonas	bacterivore	Genus & Species	Fiore-Dono et al. 2019. Front. Microbiol	374	3	0.048659458	0.077379417
Rhizaria	Cercozoa	Imbricatea	NA	Trachelocorythion	omnivore	Genus & Species	Fiore-Dono et al. 2019. Front. Microbiol	40	2	0.00520422	0.051586278
Rhizaria	Cercozoa	Imbricatea	NA	Trinema	omnivore	Genus		28470	110	3.704103658	2.837245293
Rhizaria	Cercozoa	Incertae Sedis	NA	Kraken	bacterivore	Genus & Species	Fiore-Dono et al. 2019. Front. Microbiol	8220	56	1.069467231	1.444415785
Rhizaria	Cercozoa	Phytomyxea	NA	Polymyxa	plant_parasite	Genus & Species	Fiore-Dono et al. 2019. Front. Microbiol	1009	1	0.131276452	0.025793139
Rhizaria	Cercozoa	Phytomyxea	NA	Woronina	parasite_not_plant	Genus & Species	Fiore-Dono et al. 2019. Front. Microbiol	729	9	0.094846911	0.232138251
Rhizaria	Cercozoa	Thecofilosea	NA	Ebria	eukaryvore	Genus & Species	Fiore-Dono et al. 2019. Front. Microbiol	275	13	0.035779013	0.335310807
Rhizaria	Cercozoa	Thecofilosea	NA	Rhogostoma	omnivore	Genus & Species	Fiore-Dono et al. 2019. Front. Microbiol	9460	30	1.230798054	0.773794171
Rhizaria	Cercozoa	Vampyrellidae	NA	Arachnula	eukaryvore	Genus		463	6	0.060238848	0.154758834
Rhizaria	Cercozoa	Vampyrellidae	NA	Leptophrys	eukaryvore	Order or Family	Hedde. interactions recopilation	2	1	0.000260211	0.025793139
Rhizaria	Cercozoa	Vampyrellidae	NA	Vampyrella	eukaryvore	Genus		2661	6	0.346210742	0.154758834
Rhizaria	Cercozoa	Vampyrellidae	NA	NA	eukaryvore	Order or Family	Hedde. interactions recopilation	8363	76	1.088072318	1.960278566
Stramenopiles	Bicosoecida	Adriamonas	NA	NA	bacterivore	Class	Adl. et al. 2019	494	3	0.064272118	0.077379417
Stramenopiles	Bicosoecida	Bicosoeca	NA	NA	bacterivore	Class	Adl. et al. 2019	2522	44	0.328126077	1.134898117
Stramenopiles	Bicosoecida	CH1-2B-3	NA	NA	bacterivore	Class	Adl. et al. 2019	14162	43	1.842554127	1.109104978
Stramenopiles	Bicosoecida	K4	NA	NA	bacterivore	Class	Adl. et al. 2019	10	1	0.001301055	0.025793139
Stramenopiles	Bicosoecida	LG08-10	NA	NA	bacterivore	Class	Adl. et al. 2019	6	1	0.000780633	0.025793139
Stramenopiles	Bicosoecida	Paramonas	NA	NA	bacterivore	Class	Adl. et al. 2019	1777	20	0.231197478	0.515862781
Stramenopiles	Bicosoecida	uncultured	NA	NA	bacterivore	Class	Adl. et al. 2019	79	1	0.010278335	0.025793139
Stramenopiles	Bicosoecida	NA	NA	NA	bacterivore	Class	Adl. et al. 2019	6700	32	0.871706867	0.825380449
Stramenopiles	Ochrophyta	Chrysophyceae	NA	A-3-62	omnivore	Order or Family	Hedde. interactions recopilation	102	1	0.013270761	0.025793139
Stramenopiles	Ochrophyta	Chrysophyceae	NA	Chromulina	omnivore	Order or Family	Hedde. interactions recopilation	16	2	0.002081688	0.051586278
Stramenopiles	Ochrophyta	Chrysophyceae	NA	Chromulinales	omnivore	Order or Family	Hedde. interactions recopilation	94	2	0.012229917	0.051586278
Stramenopiles	Ochrophyta	Chrysophyceae	NA	Chrysamoeba	omnivore	Order or Family	Hedde. interactions recopilation	153	5	0.019906142	0.128965695
Stramenopiles	Ochrophyta	Chrysophyceae	NA	Chrysolepidomonas	omnivore	Order or Family	Hedde. interactions recopilation	472	3	0.061409797	0.077379417
Stramenopiles	Ochrophyta	Chrysophyceae	NA	Chrysonebula	omnivore	Order or Family	Hedde. interactions recopilation	12	1	0.001561266	0.025793139
Stramenopiles	Ochrophyta	Chrysophyceae	NA	Epipyxis	omnivore	Genus		82	8	0.010668651	0.206345112
Stramenopiles	Ochrophyta	Chrysophyceae	NA	JBNA46	omnivore	Order or Family	Hedde. interactions recopilation	6103	12	0.794033882	0.309517668
Stramenopiles	Ochrophyta	Chrysophyceae	NA	Mallomonas	omnivore	Genus		937	10	0.121908856	0.25793139
Stramenopiles	Ochrophyta	Chrysophyceae	NA	Ochromonas	omnivore	Genus		352	14	0.045797137	0.361103946
Stramenopiles	Ochrophyta	Chrysophyceae	NA	Oikomonas	omnivore	Genus		35	2	0.004553693	0.051586278
Stramenopiles	Ochrophyta	Chrysophyceae	NA	P34.45	omnivore	Order or Family	Hedde. interactions recopilation	6050	29	0.78713829	0.748001032
Stramenopiles	Ochrophyta	Chrysophyceae	NA	P34.48	omnivore	Order or Family	Hedde. interactions recopilation	629	6	0.081836361	0.154758834
Stramenopiles	Ochrophyta	Chrysophyceae	NA	Paraphysomonas	omnivore	Genus		1075	14	0.139863415	0.361103946
Stramenopiles	Ochrophyta	Chrysophyceae	NA	Pedospumella	omnivore	Order or Family	Hedde. interactions recopilation	5	2	0.000650528	0.051586278
Stramenopiles	Ochrophyta	Chrysophyceae	NA	Spumella	omnivore	Genus		37069	49	4.822880874	1.263863812
Stramenopiles	Ochrophyta	Chrysophyceae	NA	Synura	omnivore	Order or Family	Hedde. interactions recopilation	306	4	0.039812284	0.103172556
Stramenopiles	Ochrophyta	Chrysophyceae	NA	Tessellaria	omnivore	Order or Family	Hedde. interactions recopilation	15	1	0.001951583	0.025793139
Stramenopiles	Ochrophyta	Chrysophyceae	NA	Uroglena	omnivore	Order or Family	Hedde. interactions recopilation	4	1	0.000520422	0.025793139
Stramenopiles	Ochrophyta	Chrysophyceae	NA	NA	omnivore	Order or Family	Hedde. interactions recopilation	16568	80	2.155587966	2.063451122
Stramenopiles	Ochrophyta	Diatomea	NA	Actinoptychus	autotroph	Class	Adl. et al. 2019	7	1	0.000910739	0.025793139
Stramenopiles	Ochrophyta	Diatomea	NA	Bacillariophyceae	autotroph	Class	Adl. et al. 2019	5	1	0.000650528	0.025793139
Stramenopiles	Ochrophyta	Diatomea	NA	Hantzschia	autotroph	Genus		9	1	0.00117095	0.025793139
Stramenopiles	Ochrophyta	Diatomea	NA	ME-Euk-FW10	autotroph	Class	Adl. et al. 2019	1207	6	0.157037342	0.154758834
Stramenopiles	Ochrophyta	Diatomea	NA	Nanofrustulum	autotroph	Class	Adl. et al. 2019	17	1	0.002211794	0.025793139
Stramenopiles	Ochrophyta	Diatomea	NA	Navicula	autotroph	Class	Adl. et al. 2019	8	1	0.001040844	0.025793139
Stramenopiles	Ochrophyta	Diatomea	NA	Pinnularia	autotroph	Class	Adl. et al. 2019	16	2	0.002081688	0.051586278
Stramenopiles	Ochrophyta	Diatomea	NA	Stephanopyxis	autotroph	Class	Adl. et al. 2019	5	1	0.000650528	0.025793139
Stramenopiles	Ochrophyta	Diatomea	NA	Thalassiosira	autotroph	Class	Adl. et al. 2019	6	1	0.000780633	0.025793139
Stramenopiles	Ochrophyta	MOCH-2	NA	NA	autotroph	Class	Adl. et al. 2019	5	1	0.000650528	0.025793139
Stramenopiles	Ochrophyta	Pelagophyceae	NA	NA	autotroph	Class	Adl. et al. 2019	15	1	0.001951583	0.025793139
Stramenopiles	Ochrophyta	Phaeophyceae	NA	Desmarestia	autotroph	Order or Family	Hedde. interactions recopilation	10	1	0.001301055	0.025793139
Stramenopiles	Ochrophyta	Phaeophyceae	NA	Exallosorus	autotroph	Order or Family	Hedde. interactions recopilation	8	1	0.001040844	0.025793139
Stramenopiles	Ochrophyta	Phaeophyceae	NA	Ishige	autotroph	Order or Family	Hedde. interactions recopilation	2	1	0.000260211	0.025793139
Stramenopiles	Ochrophyta	Xanthophyceae	NA	Mischococcales	autotroph	Order or Family	Hedde. interactions recopilation	16	1	0.002081688	0.025793139
Stramenopiles	Peronosporomycetes	Aphanomyces	NA	NA	plant_parasite	Order or Family	Hedde. interactions recopilation	1573	7	0.204655956	0.180551973
Stramenopiles	Peronosporomycetes	Pythium	NA	NA	plant_parasite	Genus	GLoBi; FungalDataBase; http://www.westerdijkinstitute.nl/publications/1050/045-New%20species%20of%20Pythium%20and%20Phytophthora.pdf; PMCID: PMC2618058	1099	4	0.142985947	0.103172556
NA	NA	Choanoflagellida	Acanthoecidae	Acanthoeca	bacterivore	Order	Adl. et al. 2019	123	4	0.016002977	0.103172556
NA	NA	Choanoflagellida	Acanthoecidae	NA	bacterivore	Order	Adl. et al. 2019	2	1	0.000260211	0.025793139
NA	NA	Choanoflagellida	Codonosigidae	Codosiga	bacterivore	Order	Adl. et al. 2019	230	4	0.029924266	0.103172556
NA	NA	Choanoflagellida	Codonosigidae	Monosiga	bacterivore	Order	Adl. et al. 2019	33	1	0.004293482	0.025793139
NA	NA	Choanoflagellida	Codonosigidae	Sphaeroeca	bacterivore	Order	Adl. et al. 2019	3313	17	0.43103953	0.438483363
NA	NA	Choanoflagellida	Codonosigidae	NA	bacterivore	Order	Adl. et al. 2019	1798	15	0.233929694	0.386897085
NA	NA	Choanoflagellida	Codosigidae	Freshwater Choanoflagellates 1	bacterivore	Order	Adl. et al. 2019	517	3	0.067264545	0.077379417
NA	NA	Choanoflagellida	Codosigidae	Lagenoeca	bacterivore	Order	Adl. et al. 2019	328	1	0.042674605	0.025793139
NA	NA	Choanoflagellida	Salpingoecidae	Freshwater Choanoflagellates 2	omnivore	Order or Family	Hedde. interactions recopilation	258	5	0.03356722	0.128965695
NA	NA	Choanoflagellida	Salpingoecidae	Hartaetosiga	omnivore	Order or Family	Hedde. interactions recopilation	386	4	0.050220724	0.103172556
NA	NA	Choanoflagellida	Salpingoecidae	Salpingoeca	omnivore	Order or Family	Hedde. interactions recopilation	1236	17	0.160810401	0.438483363
NA	NA	Choanoflagellida	Salpingoecidae	NA	omnivore	Order or Family	Hedde. interactions recopilation	221	7	0.028753316	0.180551973
NA	NA	Choanoflagellida	Stephanoecidae	Bicosta	omnivore	Order or Family	Hedde. interactions recopilation	148	2	0.019255614	0.051586278
NA	NA	Choanoflagellida	Stephanoecidae	Diaphanoeca	omnivore	Order or Family	Hedde. interactions recopilation	44	2	0.005724642	0.051586278
NA	NA	Choanoflagellida	Stephanoecidae	Marine Choanoflagellates 1	omnivore	Order or Family	Hedde. interactions recopilation	60	3	0.00780633	0.077379417
NA	NA	Choanoflagellida	Stephanoecidae	Marine Choanoflagellates 2	omnivore	Order or Family	Hedde. interactions recopilation	4	1	0.000520422	0.025793139
NA	NA	Choanoflagellida	Stephanoecidae	Stephanoeca	omnivore	Order or Family	Hedde. interactions recopilation	113	4	0.014701922	0.103172556
NA	NA	Choanoflagellida	NA	Clade L	bacterivore	Order	Adl. et al. 2019	101	5	0.013140656	0.128965695
NA	NA	Choanoflagellida	NA	Craspedida	bacterivore	Order	Adl. et al. 2019	1245	13	0.161981351	0.335310807
NA	NA	Choanoflagellida	NA	Paramonosiga	bacterivore	Order	Adl. et al. 2019	35	1	0.004553693	0.025793139
NA	NA	Filasterea	Capsasporidae	AT4-11	bacterivore	Order	Adl. et al. 2019	3638	16	0.473323818	0.412690224
NA	NA	Filasterea	Capsasporidae	Marine Group	bacterivore	Order	Adl. et al. 2019	2	1	0.000260211	0.025793139
NA	NA	Filasterea	Capsasporidae	NA	bacterivore	Order	Adl. et al. 2019	248	3	0.032266165	0.077379417
NA	NA	Ichthyosporea	Abeoformidae	Abeoforma	parasite_not_plant	Order	Adl. et al. 2019	8	1	0.001040844	0.025793139
NA	NA	Ichthyosporea	Abeoformidae	NA	parasite_not_plant	Order	Adl. et al. 2019	58	1	0.007546119	0.025793139
NA	NA	Ichthyosporea	Ichthyophonidae	Freshwater Ichthyosporeans 1	parasite_not_plant	Order	Adl. et al. 2019	31	2	0.004033271	0.051586278
NA	NA	Ichthyosporea	Ichthyophonidae	Paramoebidium	parasite_not_plant	Order	Adl. et al. 2019	375	8	0.048789563	0.206345112
NA	NA	Ichthyosporea	Ichthyophonidae	NA	parasite_not_plant	Order	Adl. et al. 2019	86	1	0.011189073	0.025793139
NA	NA	Ichthyosporea	Pseudoperkinsidae	NA	parasite_not_plant	Order	Adl. et al. 2019	153	1	0.019906142	0.025793139
NA	NA	Ichthyosporea	NA	Rhinosporideacae	parasite_not_plant	Order	Adl. et al. 2019	500	5	0.065052751	0.128965695
NA	NA	NA	Nucleariidae	Nuclearia	eukaryvore	Order or Family	Hedde. interactions recopilation	9645	57	1.254867572	1.470208924
