# Supplementary material for: Cascading effects of moth outbreaks on subarctic soil food webs
Source: Sci Rep. 2021 Jul 23;11:15054. doi: 10.1038/s41598-021-94227-z (PMC8302651; doi:10.1038/s41598-021-94227-z)
Supplement: Supplementary file 2 — Supplementary Information 2. [file 41598_2021_94227_MOESM2_ESM.zip › Tables_taxo_trophic/adjacency_matrix_all_groups.csv]

	Chilopoda_Predaceous	Collembola_Fungivore	Earthworms_Detritivore	Gastropoda_Herbivore_Detritivore	Mites_Fungivore	Mites_Herbivore	Mites_Predaceous	Nematoda_Bacterivore	Nematoda_Fungivore	Nematoda_Omnivore	Nematoda_parasite_plant	Nematoda_Predaceous	Rotifera_Omnivore	Spider_Predaceous	Tardigrada_Omnivore	Protist_autotroph	Protist_bacterivore	Protist_detritivore	Protist_eukaryvore	Protist_fungivore	Protist_omnivore	Protist_parasite_not_plant	Protist_plant_parasite	Bacteria_Copiotrophic	Bacteria_N_fixing	Bacteria_Nitrifying	Bacteria_Oligotrophic	Bacteria_photosynthetic	Bacteria_Predatory	Fungi_Arbuscular_Mycorrhizal	Fungi_Ectomycorrhizal	Fungi_Ericoid_Mycorrhizal	Fungi_Saprotroph_Plant_Pathogen	Fungi_Plant_Pathogen	Fungi_Soil_Saprotroph	Fungi_Undefined_Saprotroph	Fungi_Wood_Saprotroph	Plant	Organic_material	Light
Chilopoda_Predaceous	0	0	0	0	0	0	0	0	0	0	0	0	0	0	0	0	0	0	0	0	0	1	0	0	0	0	0	0	0	0	0	0	0	0	0	0	0	0	0	0
Collembola_Fungivore	1	0	0	0	0	0	1	0	0	0	0	0	0	1	0	0	0	0	0	0	0	1	0	0	0	0	0	0	0	0	0	0	0	0	0	0	0	0	0	0
Earthworms_Detritivore	1	0	0	0	0	0	1	0	0	1	0	0	0	0	0	0	0	0	0	0	0	1	0	0	0	0	0	0	0	0	0	0	0	0	0	0	0	0	0	0
Gastropoda_Herbivore_Detritivore	1	0	0	0	0	0	0	0	0	0	0	0	0	1	0	0	0	0	0	0	0	1	0	0	0	0	0	0	0	0	0	0	0	0	0	0	0	0	0	0
Mites_Fungivore	1	0	0	0	0	0	1	0	0	0	0	0	0	1	0	0	0	0	0	0	0	1	0	0	0	0	0	0	0	0	0	0	0	0	0	0	0	0	0	0
Mites_Herbivore	1	0	0	0	0	0	1	0	0	0	0	0	0	1	0	0	0	0	0	0	0	1	0	0	0	0	0	0	0	0	0	0	0	0	0	0	0	0	0	0
Mites_Predaceous	1	0	0	0	0	0	0	0	0	0	0	0	0	1	0	0	0	0	0	0	0	1	0	0	0	0	0	0	0	0	0	0	0	0	0	0	0	0	0	0
Nematoda_Bacterivore	0	0	0	0	0	0	1	0	0	1	0	1	0	0	1	0	0	0	1	0	1	1	0	0	0	0	0	0	0	0	0	0	0	0	0	0	0	0	0	0
Nematoda_Fungivore	0	0	0	0	0	0	1	0	0	1	0	1	0	0	1	0	0	0	0	0	0	1	0	0	0	0	0	0	0	0	0	0	0	0	0	0	0	0	0	0
Nematoda_Omnivore	0	0	0	0	0	0	1	0	0	0	0	1	0	0	1	0	0	0	0	0	0	1	0	0	0	0	0	0	0	0	0	0	0	0	0	0	0	0	0	0
Nematoda_parasite_plant	0	0	0	0	0	0	1	0	0	1	0	1	0	0	1	0	0	0	0	0	0	1	0	0	0	0	0	0	0	0	0	0	0	0	0	0	0	0	0	0
Nematoda_Predaceous	0	0	0	0	0	0	1	0	0	1	0	0	0	0	1	0	0	0	0	0	0	1	0	0	0	0	0	0	0	0	0	0	0	0	0	0	0	0	0	0
Rotifera_Omnivore	0	0	0	0	0	0	1	0	0	1	0	1	0	0	1	0	0	0	1	0	1	1	0	0	0	0	0	0	0	0	0	0	0	0	0	0	0	0	0	0
Spider_Predaceous	0	0	0	0	0	0	0	0	0	0	0	0	0	0	0	0	0	0	0	0	0	1	0	0	0	0	0	0	0	0	0	0	0	0	0	0	0	0	0	0
Tardigrada_Omnivore	0	0	0	0	0	0	1	0	0	1	0	1	1	0	0	0	0	0	1	0	1	1	0	0	0	0	0	0	0	0	0	0	0	0	0	0	0	0	0	0
Protist_autotroph	0	0	0	0	0	0	0	0	0	1	0	1	1	0	1	0	0	0	1	0	1	0	0	0	0	0	0	0	0	0	0	0	0	0	0	0	0	0	0	0
Protist_bacterivore	0	0	0	0	0	0	0	0	0	1	0	1	1	0	1	0	0	0	1	0	1	0	0	0	0	0	0	0	0	0	0	0	0	0	0	0	0	0	0	0
Protist_detritivore	0	0	0	0	0	0	0	0	0	1	0	1	1	0	1	0	0	0	1	0	1	0	0	0	0	0	0	0	0	0	0	0	0	0	0	0	0	0	0	0
Protist_eukaryvore	0	0	0	0	0	0	0	0	0	1	0	1	1	0	1	0	0	0	0	0	1	0	0	0	0	0	0	0	0	0	0	0	0	0	0	0	0	0	0	0
Protist_fungivore	0	0	0	0	0	0	0	0	0	1	0	1	1	0	1	0	0	0	1	0	1	0	0	0	0	0	0	0	0	0	0	0	0	0	0	0	0	0	0	0
Protist_omnivore	0	0	0	0	0	0	0	0	0	1	0	1	1	0	1	0	0	0	1	0	0	0	0	0	0	0	0	0	0	0	0	0	0	0	0	0	0	0	0	0
Protist_parasite_not_plant	0	0	0	0	0	0	0	0	0	0	0	0	0	0	0	0	0	0	0	0	0	0	0	0	0	0	0	0	0	0	0	0	0	0	0	0	0	0	0	0
Protist_plant_parasite	0	0	0	0	0	0	0	0	0	0	0	0	0	0	0	0	0	0	0	0	0	0	0	0	0	0	0	0	0	0	0	0	0	0	0	0	0	0	0	0
Bacteria_Copiotrophic	0	0	0	0	0	0	0	1	0	0	0	0	1	0	1	0	1	0	0	0	1	0	0	0	0	0	0	0	1	0	0	0	0	0	0	0	0	0	0	0
Bacteria_N_fixing	0	0	0	0	0	0	0	1	0	0	0	0	1	0	1	0	1	0	0	0	1	0	0	0	0	0	0	0	1	0	0	0	0	0	0	0	0	0	0	0
Bacteria_Nitrifying	0	0	0	0	0	0	0	1	0	0	0	0	1	0	1	0	1	0	0	0	1	0	0	0	0	0	0	0	1	0	0	0	0	0	0	0	0	0	0	0
Bacteria_Oligotrophic	0	0	0	0	0	0	0	1	0	0	0	0	1	0	1	0	1	0	0	0	1	0	0	0	0	0	0	0	1	0	0	0	0	0	0	0	0	0	0	0
Bacteria_photosynthetic	0	0	0	0	0	0	0	1	0	0	0	0	1	0	1	0	1	0	0	0	1	0	0	0	0	0	0	0	1	0	0	0	0	0	0	0	0	0	0	0
Bacteria_Predatory	0	0	0	0	0	0	0	1	0	0	0	0	1	0	1	0	1	0	0	0	1	0	0	0	0	0	0	0	0	0	0	0	0	0	0	0	0	0	0	0
Fungi_Arbuscular_Mycorrhizal	0	0	0	0	0	0	0	0	0	0	0	0	0	0	0	0	0	0	0	0	0	0	0	0	0	0	0	0	0	0	0	0	0	0	0	0	0	0	0	0
Fungi_Ectomycorrhizal	0	1	0	0	1	0	0	0	1	1	0	0	1	0	1	0	0	0	0	1	1	0	0	0	0	0	0	0	0	0	0	0	0	0	0	0	0	0	0	0
Fungi_Ericoid_Mycorrhizal	0	0	0	0	0	0	0	0	0	0	0	0	0	0	0	0	0	0	0	0	0	0	0	0	0	0	0	0	0	0	0	0	0	0	0	0	0	0	0	0
Fungi_Saprotroph_Plant_Pathogen	0	1	0	0	1	0	0	0	1	1	0	0	1	0	1	0	0	0	0	1	1	0	0	0	0	0	0	0	0	0	0	0	0	0	0	0	0	0	0	0
Fungi_Plant_Pathogen	0	0	0	0	0	0	0	0	0	0	0	0	0	0	0	0	0	0	0	0	0	0	0	0	0	0	0	0	0	0	0	0	0	0	0	0	0	0	0	0
Fungi_Soil_Saprotroph	0	1	0	0	1	0	0	0	1	1	0	0	1	0	1	0	0	0	0	1	1	0	0	0	0	0	0	0	0	0	0	0	0	0	0	0	0	0	0	0
Fungi_Undefined_Saprotroph	0	1	0	0	1	0	0	0	1	1	0	0	1	0	1	0	0	0	0	1	1	0	0	0	0	0	0	0	0	0	0	0	0	0	0	0	0	0	0	0
Fungi_Wood_Saprotroph	0	1	0	0	1	0	0	0	1	1	0	0	1	0	1	0	0	0	0	1	1	0	0	0	0	0	0	0	0	0	0	0	0	0	0	0	0	0	0	0
Plant	0	0	0	1	0	1	0	0	0	0	1	0	0	0	0	0	0	0	0	0	0	0	1	0	0	0	0	0	0	1	1	1	0	1	0	0	0	0	0	0
Organic_material	0	1	1	1	0	0	0	0	0	0	0	0	1	0	0	0	0	1	0	0	0	0	0	1	1	0	1	0	0	0	0	0	1	0	1	1	1	0	0	0
Light	0	0	0	0	0	0	0	0	0	0	0	0	0	0	0	1	0	0	0	0	0	0	0	0	0	1	0	1	0	0	0	0	0	0	0	0	0	0	0	0
