# Supplementary material for: Cascading effects of moth outbreaks on subarctic soil food webs
Source: Sci Rep. 2021 Jul 23;11:15054. doi: 10.1038/s41598-021-94227-z (PMC8302651; doi:10.1038/s41598-021-94227-z)
Supplement: Supplementary file 2 — Supplementary Information 2. [file 41598_2021_94227_MOESM2_ESM.zip › Tables_taxo_trophic/Table_Fungi_Taxo_Trophic.txt]

Phylum (ecotag)	Class (ecotag)	Order (ecotag)	Family (ecotag)	Genus (ecotag)	Guild	Trophic-taxo group	nb of reads	nb of MOTUs	%reads	%MOTUs
Ascomycota	Archaeorhizomycetes	Archaeorhizomycetales	Archaeorhizomycetaceae	Archaeorhizomyces	Soil Saprotroph	Fungi_Soil_Saprotroph	2056418	271	46.21922248	10.02589715
Ascomycota	Dothideomycetes	Capnodiales	Dissoconiaceae	Dissoconium	Undefined Saprotroph	Fungi_Undefined_Saprotroph	3	1	6.74E-05	0.03699593
Ascomycota	Dothideomycetes	Capnodiales	Mycosphaerellaceae	Mycosphaerella	Plant Pathogen	Fungi_Plant_Pathogen	10	1	0.000224756	0.03699593
Ascomycota	Dothideomycetes	Capnodiales	Mycosphaerellaceae	Ramularia	Plant Pathogen	Fungi_Plant_Pathogen	567	4	0.012743664	0.147983722
Ascomycota	Dothideomycetes	Capnodiales	Mycosphaerellaceae	Scirrhia	Plant Pathogen	Fungi_Plant_Pathogen	713	1	0.016025101	0.03699593
Ascomycota	Dothideomycetes	Capnodiales	Teratosphaeriaceae	Devriesia	Plant Pathogen	Fungi_Plant_Pathogen	109	4	0.00244984	0.147983722
Ascomycota	Dothideomycetes	Capnodiales	Teratosphaeriaceae	Penidiella	Plant Pathogen	Fungi_Plant_Pathogen	990	4	0.022250841	0.147983722
Ascomycota	Dothideomycetes	Dothideales	Dothioraceae	Dothiora	Undefined Saprotroph	Fungi_Undefined_Saprotroph	7	1	0.000157329	0.03699593
Ascomycota	Dothideomycetes	Dothideales	Dothioraceae	Hormonema	Undefined Saprotroph	Fungi_Undefined_Saprotroph	20	3	0.000449512	0.110987791
Ascomycota	Dothideomycetes	Minutisphaerales	Minutisphaeraceae	Minutisphaera	Undefined Saprotroph	Fungi_Undefined_Saprotroph	251	2	0.005641375	0.073991861
Ascomycota	Dothideomycetes	Patellariales	Patellariaceae	Banhegyia	Undefined Saprotroph	Fungi_Undefined_Saprotroph	107	4	0.002404889	0.147983722
Ascomycota	Dothideomycetes	Pleosporales	Massarinaceae	Stagonospora	Plant Pathogen	Fungi_Plant_Pathogen	8	2	0.000179805	0.073991861
Ascomycota	Dothideomycetes	Pleosporales	Melanommataceae	Herpotrichia	Wood Saprotroph	Fungi_Wood_Saprotroph	64	1	0.001438438	0.03699593
Ascomycota	Dothideomycetes	Pleosporales	Melanommataceae	NA	Wood Saprotroph	Fungi_Wood_Saprotroph	46	3	0.001033877	0.110987791
Ascomycota	Dothideomycetes	Pleosporales	Phaeosphaeriaceae	Phaeosphaeria	Undefined Saprotroph	Fungi_Undefined_Saprotroph	5	2	0.000112378	0.073991861
Ascomycota	Dothideomycetes	Venturiales	Sympoventuriaceae	Fusicladium	Undefined Saprotroph	Fungi_Undefined_Saprotroph	377	1	0.0084733	0.03699593
Ascomycota	Dothideomycetes	Venturiales	Venturiaceae	Tothia	Undefined Saprotroph	Fungi_Undefined_Saprotroph	623	9	0.014002297	0.332963374
Ascomycota	Dothideomycetes	Venturiales	Venturiaceae	Venturia	Plant Pathogen	Fungi_Plant_Pathogen	4372	5	0.098263311	0.184979652
Ascomycota	Dothideomycetes	NA	Gloniaceae	Cenococcum	Ectomycorrhizal	Fungi_Ectomycorrhizal	460	2	0.010338775	0.073991861
Ascomycota	Eurotiomycetes	Chaetothyriales	Herpotrichiellaceae	Cladophialophora	Undefined Saprotroph	Fungi_Undefined_Saprotroph	2436	18	0.054750555	0.665926748
Ascomycota	Eurotiomycetes	Eurotiales	Aspergillaceae	Penicillium	Undefined Saprotroph	Fungi_Undefined_Saprotroph	1956	11	0.043962268	0.406955235
Ascomycota	Eurotiomycetes	Eurotiales	Aspergillaceae	NA	Undefined Saprotroph	Fungi_Undefined_Saprotroph	7	2	0.000157329	0.073991861
Ascomycota	Geoglossomycetes	Geoglossales	Geoglossaceae	Geoglossum	Undefined Saprotroph	Fungi_Undefined_Saprotroph	4319	3	0.097072104	0.110987791
Ascomycota	Geoglossomycetes	Geoglossales	Geoglossaceae	Glutinoglossum	Undefined Saprotroph	Fungi_Undefined_Saprotroph	6	1	0.000134854	0.03699593
Ascomycota	Geoglossomycetes	Geoglossales	Geoglossaceae	Sabuloglossum	Undefined Saprotroph	Fungi_Undefined_Saprotroph	24441	5	0.549326069	0.184979652
Ascomycota	Geoglossomycetes	Geoglossales	Geoglossaceae	Trichoglossum	Undefined Saprotroph	Fungi_Undefined_Saprotroph	1814	2	0.040770733	0.073991861
Ascomycota	Leotiomycetes	Erysiphales	Erysiphaceae	Blumeria	Plant Pathogen	Fungi_Plant_Pathogen	51	2	0.001146255	0.073991861
Ascomycota	Leotiomycetes	Erysiphales	Erysiphaceae	Golovinomyces	Plant Pathogen	Fungi_Plant_Pathogen	1545	3	0.034724798	0.110987791
Ascomycota	Leotiomycetes	Erysiphales	Erysiphaceae	Phyllactinia	Plant Pathogen	Fungi_Plant_Pathogen	3	1	6.74E-05	0.03699593
Ascomycota	Leotiomycetes	Helotiales	Chaetomellaceae	Pilidium	Plant Pathogen	Fungi_Plant_Pathogen	176	1	0.003955705	0.03699593
Ascomycota	Leotiomycetes	Helotiales	Dermateaceae	Oculimacula	Plant Pathogen	Fungi_Plant_Pathogen	12	2	0.000269707	0.073991861
Ascomycota	Leotiomycetes	Helotiales	Helotiaceae	Articulospora	Undefined Saprotroph	Fungi_Undefined_Saprotroph	226	1	0.005079485	0.03699593
Ascomycota	Leotiomycetes	Helotiales	Helotiaceae	Ascocoryne	Undefined Saprotroph	Fungi_Undefined_Saprotroph	21	3	0.000471988	0.110987791
Ascomycota	Leotiomycetes	Helotiales	Helotiaceae	Claussenomyces	Undefined Saprotroph	Fungi_Undefined_Saprotroph	29	2	0.000651792	0.073991861
Ascomycota	Leotiomycetes	Helotiales	Helotiaceae	Durella	Undefined Saprotroph	Fungi_Undefined_Saprotroph	9	1	0.00020228	0.03699593
Ascomycota	Leotiomycetes	Helotiales	Helotiaceae	Fontanospora	Undefined Saprotroph	Fungi_Undefined_Saprotroph	1968	1	0.044231975	0.03699593
Ascomycota	Leotiomycetes	Helotiales	Helotiaceae	Heterosphaeria	Undefined Saprotroph	Fungi_Undefined_Saprotroph	50	2	0.00112378	0.073991861
Ascomycota	Leotiomycetes	Helotiales	Helotiaceae	Phaeohelotium	Undefined Saprotroph	Fungi_Undefined_Saprotroph	2357	3	0.052974982	0.110987791
Ascomycota	Leotiomycetes	Helotiales	Helotiaceae	Stamnaria	Undefined Saprotroph	Fungi_Undefined_Saprotroph	1699	2	0.03818604	0.073991861
Ascomycota	Leotiomycetes	Helotiales	Hyaloscyphaceae	Arachnopeziza	Undefined Saprotroph	Fungi_Undefined_Saprotroph	14	1	0.000314658	0.03699593
Ascomycota	Leotiomycetes	Helotiales	Hyaloscyphaceae	Brunnipila	Undefined Saprotroph	Fungi_Undefined_Saprotroph	3	1	6.74E-05	0.03699593
Ascomycota	Leotiomycetes	Helotiales	Hyaloscyphaceae	Calycina	Undefined Saprotroph	Fungi_Undefined_Saprotroph	16	1	0.00035961	0.03699593
Ascomycota	Leotiomycetes	Helotiales	Hyaloscyphaceae	Ciliolarina	Undefined Saprotroph	Fungi_Undefined_Saprotroph	91	3	0.002045279	0.110987791
Ascomycota	Leotiomycetes	Helotiales	Hyaloscyphaceae	Haplographium	Undefined Saprotroph	Fungi_Undefined_Saprotroph	150	2	0.00337134	0.073991861
Ascomycota	Leotiomycetes	Helotiales	Hyaloscyphaceae	Hyaloscypha	Undefined Saprotroph	Fungi_Undefined_Saprotroph	58	3	0.001303585	0.110987791
Ascomycota	Leotiomycetes	Helotiales	Hyaloscyphaceae	Lachnum	Undefined Saprotroph	Fungi_Undefined_Saprotroph	2439	8	0.054817981	0.295967444
Ascomycota	Leotiomycetes	Helotiales	Hyaloscyphaceae	Polydesmia	Undefined Saprotroph	Fungi_Undefined_Saprotroph	188	1	0.004225412	0.03699593
Ascomycota	Leotiomycetes	Helotiales	Leotiaceae	Alatospora	Undefined Saprotroph	Fungi_Undefined_Saprotroph	6726	17	0.151170866	0.628930818
Ascomycota	Leotiomycetes	Helotiales	Leotiaceae	Halenospora	Undefined Saprotroph	Fungi_Undefined_Saprotroph	241	1	0.005416619	0.03699593
Ascomycota	Leotiomycetes	Helotiales	Leotiaceae	Leotia	Undefined Saprotroph	Fungi_Undefined_Saprotroph	4	1	8.99E-05	0.03699593
Ascomycota	Leotiomycetes	Helotiales	Sclerotiniaceae	Pycnopeziza	Plant Pathogen	Fungi_Plant_Pathogen	401	4	0.009012714	0.147983722
Ascomycota	Leotiomycetes	Helotiales	Sclerotiniaceae	NA	Plant Pathogen	Fungi_Plant_Pathogen	100	1	0.00224756	0.03699593
Ascomycota	Leotiomycetes	Helotiales	NA	Coleophoma	Undefined Saprotroph	Fungi_Undefined_Saprotroph	22	1	0.000494463	0.03699593
Ascomycota	Leotiomycetes	Helotiales	NA	Infundichalara	Undefined Saprotroph	Fungi_Undefined_Saprotroph	12	2	0.000269707	0.073991861
Ascomycota	Leotiomycetes	Helotiales	NA	Microglossum	Undefined Saprotroph	Fungi_Undefined_Saprotroph	95	1	0.002135182	0.03699593
Ascomycota	Leotiomycetes	Helotiales	NA	Spirosphaera	Undefined Saprotroph	Fungi_Undefined_Saprotroph	183	4	0.004113034	0.147983722
Ascomycota	Leotiomycetes	Helotiales	NA	Xenopolyscytalum	Undefined Saprotroph	Fungi_Undefined_Saprotroph	4	1	8.99E-05	0.03699593
Ascomycota	Leotiomycetes	Phacidiales	Phacidiaceae	Ceuthospora	Plant Pathogen	Fungi_Plant_Pathogen	450	1	0.010114019	0.03699593
Ascomycota	Leotiomycetes	Rhytismatales	Cudoniaceae	Cudonia	Undefined Saprotroph	Fungi_Undefined_Saprotroph	191	2	0.004292839	0.073991861
Ascomycota	Leotiomycetes	Rhytismatales	Rhytismataceae	Coccomyces	Plant Pathogen	Fungi_Plant_Pathogen	302	8	0.00678763	0.295967444
Ascomycota	Leotiomycetes	Rhytismatales	Rhytismataceae	Hypoderma	Plant Pathogen	Fungi_Plant_Pathogen	74	1	0.001663194	0.03699593
Ascomycota	Leotiomycetes	Rhytismatales	Rhytismataceae	Lirula	Plant Pathogen	Fungi_Plant_Pathogen	971	3	0.021823805	0.110987791
Ascomycota	Leotiomycetes	Rhytismatales	Rhytismataceae	Phacidiopycnis	Undefined Saprotroph	Fungi_Undefined_Saprotroph	192	1	0.004315315	0.03699593
Ascomycota	Leotiomycetes	NA	Myxotrichaceae	Oidiodendron	Ericoid Mycorrhizal	Fungi_Ericoid_Mycorrhizal	19541	16	0.439195643	0.591934887
Ascomycota	Leotiomycetes	NA	Pseudeurotiaceae	Geomyces	Soil Saprotroph	Fungi_Soil_Saprotroph	6	1	0.000134854	0.03699593
Ascomycota	Leotiomycetes	NA	Pseudeurotiaceae	Pseudeurotium	Undefined Saprotroph	Fungi_Undefined_Saprotroph	143	3	0.00321401	0.110987791
Ascomycota	Leotiomycetes	NA	NA	Leohumicola	Undefined Saprotroph	Fungi_Undefined_Saprotroph	1037	4	0.023307194	0.147983722
Ascomycota	Orbiliomycetes	Orbiliales	Orbiliaceae	Dactylella	Undefined Saprotroph	Fungi_Undefined_Saprotroph	86	1	0.001932901	0.03699593
Ascomycota	Orbiliomycetes	Orbiliales	Orbiliaceae	Orbilia	Wood Saprotroph	Fungi_Wood_Saprotroph	146	4	0.003281437	0.147983722
Ascomycota	Orbiliomycetes	Orbiliales	Orbiliaceae	NA	Wood Saprotroph	Fungi_Wood_Saprotroph	525	7	0.011799688	0.258971513
Ascomycota	Pezizomycetes	Pezizales	Pyronemataceae	Genea	Ectomycorrhizal	Fungi_Ectomycorrhizal	58	1	0.001303585	0.03699593
Ascomycota	Pezizomycetes	Pezizales	Pyronemataceae	Geopora	Ectomycorrhizal	Fungi_Ectomycorrhizal	38	1	0.000854073	0.03699593
Ascomycota	Pezizomycetes	Pezizales	Pyronemataceae	Tarzetta	Ectomycorrhizal	Fungi_Ectomycorrhizal	27	1	0.000606841	0.03699593
Ascomycota	Pezizomycetes	Pezizales	Pyronemataceae	Wilcoxina	Ectomycorrhizal	Fungi_Ectomycorrhizal	4305	1	0.096757446	0.03699593
Ascomycota	Pezizomycetes	Pezizales	Sarcosomataceae	Plectania	Undefined Saprotroph	Fungi_Undefined_Saprotroph	14	1	0.000314658	0.03699593
Ascomycota	Pezizomycetes	Pezizales	Sarcosomataceae	Pseudoplectania	Undefined Saprotroph	Fungi_Undefined_Saprotroph	786	1	0.017665819	0.03699593
Ascomycota	Pezizomycetes	Pezizales	Tuberaceae	Tuber	Ectomycorrhizal	Fungi_Ectomycorrhizal	736	2	0.016542039	0.073991861
Ascomycota	Pezizomycetes	Pezizales	NA	Phialea	Undefined Saprotroph	Fungi_Undefined_Saprotroph	2502	10	0.056233944	0.369959304
Ascomycota	Saccharomycetes	Saccharomycetales	Debaryomycetaceae	Candida	Undefined Saprotroph	Fungi_Undefined_Saprotroph	14	1	0.000314658	0.03699593
Ascomycota	Saccharomycetes	Saccharomycetales	Debaryomycetaceae	Debaryomyces	Undefined Saprotroph	Fungi_Undefined_Saprotroph	17	1	0.000382085	0.03699593
Ascomycota	Saccharomycetes	Saccharomycetales	Debaryomycetaceae	Hyphopichia	Undefined Saprotroph	Fungi_Undefined_Saprotroph	2	1	4.50E-05	0.03699593
Ascomycota	Saccharomycetes	Saccharomycetales	Dipodascaceae	Yarrowia	Undefined Saprotroph	Fungi_Undefined_Saprotroph	60	1	0.001348536	0.03699593
Ascomycota	Saccharomycetes	Saccharomycetales	Lipomycetaceae	Lipomyces	Undefined Saprotroph	Fungi_Undefined_Saprotroph	437	2	0.009821836	0.073991861
Ascomycota	Saccharomycetes	Saccharomycetales	Metschnikowiaceae	NA	Undefined Saprotroph	Fungi_Undefined_Saprotroph	12	2	0.000269707	0.073991861
Ascomycota	Saccharomycetes	Saccharomycetales	Phaffomycetaceae	Cyberlindnera	Undefined Saprotroph	Fungi_Undefined_Saprotroph	4	1	8.99E-05	0.03699593
Ascomycota	Saccharomycetes	Saccharomycetales	Trichomonascaceae	Sugiyamaella	Undefined Saprotroph	Fungi_Undefined_Saprotroph	2656	2	0.059695186	0.073991861
Ascomycota	Saccharomycetes	Saccharomycetales	NA	Candida	Undefined Saprotroph	Fungi_Undefined_Saprotroph	118	1	0.00265212	0.03699593
Ascomycota	Saccharomycetes	Saccharomycetales	NA	Nadsonia	Undefined Saprotroph	Fungi_Undefined_Saprotroph	649	2	0.014586663	0.073991861
Ascomycota	Sordariomycetes	Boliniales	Boliniaceae	Pseudovalsaria	Undefined Saprotroph	Fungi_Undefined_Saprotroph	14	1	0.000314658	0.03699593
Ascomycota	Sordariomycetes	Chaetosphaeriales	Chaetosphaeriaceae	Chloridium	Ectomycorrhizal	Fungi_Ectomycorrhizal	1017	1	0.022857682	0.03699593
Ascomycota	Sordariomycetes	Hypocreales	Clavicipitaceae	Metapochonia	Undefined Saprotroph	Fungi_Undefined_Saprotroph	250	3	0.005618899	0.110987791
Ascomycota	Sordariomycetes	Hypocreales	Clavicipitaceae	NA	Undefined Saprotroph	Fungi_Undefined_Saprotroph	541	3	0.012159298	0.110987791
Ascomycota	Sordariomycetes	Hypocreales	Cordycipitaceae	Leptobacillium	Undefined Saprotroph	Fungi_Undefined_Saprotroph	349	1	0.007843983	0.03699593
Ascomycota	Sordariomycetes	Hypocreales	Cordycipitaceae	NA	Undefined Saprotroph	Fungi_Undefined_Saprotroph	4	1	8.99E-05	0.03699593
Ascomycota	Sordariomycetes	Hypocreales	Hypocreaceae	Trichoderma	Undefined Saprotroph	Fungi_Undefined_Saprotroph	2269	4	0.05099713	0.147983722
Ascomycota	Sordariomycetes	Hypocreales	Hypocreaceae	NA	Undefined Saprotroph	Fungi_Undefined_Saprotroph	18	1	0.000404561	0.03699593
Ascomycota	Sordariomycetes	Hypocreales	Nectriaceae	NA	Undefined Saprotroph	Fungi_Undefined_Saprotroph	243	2	0.00546157	0.073991861
Ascomycota	Sordariomycetes	Hypocreales	Ophiocordycipitaceae	NA	Undefined Saprotroph	Fungi_Undefined_Saprotroph	695	6	0.01562054	0.221975583
Ascomycota	Sordariomycetes	Hypocreales	Stachybotryaceae	NA	Undefined Saprotroph	Fungi_Undefined_Saprotroph	355	2	0.007978837	0.073991861
Ascomycota	Sordariomycetes	Hypocreales	NA	Cylindrium	Undefined Saprotroph	Fungi_Undefined_Saprotroph	5	1	0.000112378	0.03699593
Ascomycota	Sordariomycetes	Hypocreales	NA	NA	Undefined Saprotroph	Fungi_Undefined_Saprotroph	890	10	0.020003281	0.369959304
Ascomycota	Sordariomycetes	Microascales	Microascaceae	Cephalotrichum	Undefined Saprotroph	Fungi_Undefined_Saprotroph	26	1	0.000584366	0.03699593
Ascomycota	Sordariomycetes	Myrmecridiales	Myrmecridiaceae	Myrmecridium	Undefined Saprotroph	Fungi_Undefined_Saprotroph	53	3	0.001191207	0.110987791
Ascomycota	Sordariomycetes	Sordariales	Lasiosphaeriaceae	Lasiosphaeria	Undefined Saprotroph	Fungi_Undefined_Saprotroph	4	2	8.99E-05	0.073991861
Ascomycota	Sordariomycetes	Trichosphaeriales	Trichosphaeriaceae	Nigrospora	Undefined Saprotroph	Fungi_Undefined_Saprotroph	13	1	0.000292183	0.03699593
Ascomycota	Sordariomycetes	Xylariales	Sporocadaceae	Discosia	Plant Pathogen	Fungi_Plant_Pathogen	18	1	0.000404561	0.03699593
Ascomycota	Sordariomycetes	Xylariales	Xylariaceae	Rosellinia	Undefined Saprotroph	Fungi_Undefined_Saprotroph	84	1	0.00188795	0.03699593
Ascomycota	Sordariomycetes	Xylariales	NA	Castanediella	Plant Pathogen	Fungi_Plant_Pathogen	377	1	0.0084733	0.03699593
Ascomycota	Sordariomycetes	Xylariales	NA	Phlogicylindrium	Plant Pathogen	Fungi_Plant_Pathogen	521	2	0.011709786	0.073991861
Ascomycota	Sordariomycetes	NA	NA	Conlarium	Undefined Saprotroph	Fungi_Undefined_Saprotroph	4668	5	0.104916087	0.184979652
Ascomycota	Taphrinomycetes	Taphrinales	Taphrinaceae	Taphrina	Plant Pathogen	Fungi_Plant_Pathogen	6	1	0.000134854	0.03699593
Ascomycota	NA	NA	NA	Anungitopsis	Plant Pathogen	Fungi_Plant_Pathogen	3	1	6.74E-05	0.03699593
Ascomycota	NA	NA	NA	Sympodiella	Undefined Saprotroph	Fungi_Undefined_Saprotroph	5056	12	0.113636619	0.443951165
Ascomycota	NA	NA	NA	Tetracladium	Undefined Saprotroph	Fungi_Undefined_Saprotroph	1182	1	0.026566156	0.03699593
Basidiomycota	Agaricomycetes	Agaricales	Agaricaceae	Cystoderma	Undefined Saprotroph	Fungi_Undefined_Saprotroph	934	2	0.020992208	0.073991861
Basidiomycota	Agaricomycetes	Agaricales	Amanitaceae	Amanita	Ectomycorrhizal	Fungi_Ectomycorrhizal	300	3	0.006742679	0.110987791
Basidiomycota	Agaricomycetes	Agaricales	Clavariaceae	Clavaria	Undefined Saprotroph	Fungi_Undefined_Saprotroph	46730	26	1.050284653	0.961894192
Basidiomycota	Agaricomycetes	Agaricales	Clavariaceae	Clavulinopsis	Undefined Saprotroph	Fungi_Undefined_Saprotroph	7026	1	0.157913545	0.03699593
Basidiomycota	Agaricomycetes	Agaricales	Clavariaceae	Ramariopsis	Undefined Saprotroph	Fungi_Undefined_Saprotroph	47167	11	1.060106489	0.406955235
Basidiomycota	Agaricomycetes	Agaricales	Cortinariaceae	Cortinarius	Ectomycorrhizal	Fungi_Ectomycorrhizal	361299	75	8.120410764	2.774694784
Basidiomycota	Agaricomycetes	Agaricales	Cortinariaceae	Gymnopilus	Wood Saprotroph	Fungi_Wood_Saprotroph	3290	2	0.073944715	0.073991861
Basidiomycota	Agaricomycetes	Agaricales	Cortinariaceae	Hebeloma	Ectomycorrhizal	Fungi_Ectomycorrhizal	4056	2	0.091161022	0.073991861
Basidiomycota	Agaricomycetes	Agaricales	Cortinariaceae	Leucocortinarius	Undefined Saprotroph	Fungi_Undefined_Saprotroph	335	1	0.007529325	0.03699593
Basidiomycota	Agaricomycetes	Agaricales	Cortinariaceae	NA	Ectomycorrhizal	Fungi_Ectomycorrhizal	8273	13	0.185940615	0.480947096
Basidiomycota	Agaricomycetes	Agaricales	Entolomataceae	Entocybe	Undefined Saprotroph	Fungi_Undefined_Saprotroph	19	1	0.000427036	0.03699593
Basidiomycota	Agaricomycetes	Agaricales	Entolomataceae	Nolanea	Undefined Saprotroph	Fungi_Undefined_Saprotroph	26892	5	0.604413758	0.184979652
Basidiomycota	Agaricomycetes	Agaricales	Hygrophoraceae	Chromosera	Undefined Saprotroph	Fungi_Undefined_Saprotroph	125	4	0.00280945	0.147983722
Basidiomycota	Agaricomycetes	Agaricales	Inocybaceae	Inocybe	Ectomycorrhizal	Fungi_Ectomycorrhizal	6152	21	0.138269873	0.776914539
Basidiomycota	Agaricomycetes	Agaricales	Lycoperdaceae	Handkea	Undefined Saprotroph	Fungi_Undefined_Saprotroph	332	1	0.007461898	0.03699593
Basidiomycota	Agaricomycetes	Agaricales	Lycoperdaceae	Lycoperdon	Undefined Saprotroph	Fungi_Undefined_Saprotroph	93	1	0.002090231	0.03699593
Basidiomycota	Agaricomycetes	Agaricales	Lyophyllaceae	Lyophyllum	Ectomycorrhizal	Fungi_Ectomycorrhizal	11770	3	0.264537778	0.110987791
Basidiomycota	Agaricomycetes	Agaricales	Lyophyllaceae	Tephrocybe	Undefined Saprotroph	Fungi_Undefined_Saprotroph	31	1	0.000696744	0.03699593
Basidiomycota	Agaricomycetes	Agaricales	Mycenaceae	Xeromphalina	Undefined Saprotroph	Fungi_Undefined_Saprotroph	15	1	0.000337134	0.03699593
Basidiomycota	Agaricomycetes	Agaricales	Omphalotaceae	Gymnopus	Wood Saprotroph	Fungi_Wood_Saprotroph	255	4	0.005731277	0.147983722
Basidiomycota	Agaricomycetes	Agaricales	Psathyrellaceae	Psathyrella	Wood Saprotroph	Fungi_Wood_Saprotroph	576	6	0.012945944	0.221975583
Basidiomycota	Agaricomycetes	Agaricales	Pterulaceae	Aphanobasidium	Undefined Saprotroph	Fungi_Undefined_Saprotroph	106	1	0.002382413	0.03699593
Basidiomycota	Agaricomycetes	Agaricales	Strophariaceae	Pholiota	Undefined Saprotroph	Fungi_Undefined_Saprotroph	12547	3	0.282001317	0.110987791
Basidiomycota	Agaricomycetes	Agaricales	Strophariaceae	Psilocybe	Undefined Saprotroph	Fungi_Undefined_Saprotroph	1198	1	0.026925765	0.03699593
Basidiomycota	Agaricomycetes	Agaricales	Tricholomataceae	Cheimonophyllum	Undefined Saprotroph	Fungi_Undefined_Saprotroph	44	1	0.000988926	0.03699593
Basidiomycota	Agaricomycetes	Agaricales	Tricholomataceae	Fayodia	Undefined Saprotroph	Fungi_Undefined_Saprotroph	1589	1	0.035713724	0.03699593
Basidiomycota	Agaricomycetes	Agaricales	Tricholomataceae	Hemimycena	Undefined Saprotroph	Fungi_Undefined_Saprotroph	163	2	0.003663522	0.073991861
Basidiomycota	Agaricomycetes	Agaricales	Tricholomataceae	Laccaria	Ectomycorrhizal	Fungi_Ectomycorrhizal	19535	6	0.43906079	0.221975583
Basidiomycota	Agaricomycetes	Atheliales	Atheliaceae	Cristinia	Undefined Saprotroph	Fungi_Undefined_Saprotroph	20	1	0.000449512	0.03699593
Basidiomycota	Agaricomycetes	Atheliales	Atheliaceae	Fibulomyces	Undefined Saprotroph	Fungi_Undefined_Saprotroph	618	2	0.013889919	0.073991861
Basidiomycota	Agaricomycetes	Atheliales	Atheliaceae	Leptosporomyces	Undefined Saprotroph	Fungi_Undefined_Saprotroph	112	3	0.002517267	0.110987791
Basidiomycota	Agaricomycetes	Atheliales	Atheliaceae	Piloderma	Ectomycorrhizal	Fungi_Ectomycorrhizal	73523	17	1.652473327	0.628930818
Basidiomycota	Agaricomycetes	Atheliales	Atheliaceae	Tylospora	Ectomycorrhizal	Fungi_Ectomycorrhizal	10	1	0.000224756	0.03699593
Basidiomycota	Agaricomycetes	Auriculariales	Exidiaceae	Basidiodendron	Undefined Saprotroph	Fungi_Undefined_Saprotroph	3621	2	0.081384137	0.073991861
Basidiomycota	Agaricomycetes	Auriculariales	Hyaloriaceae	Stypella	Undefined Saprotroph	Fungi_Undefined_Saprotroph	604	2	0.013575261	0.073991861
Basidiomycota	Agaricomycetes	Boletales	Boletaceae	Xerocomus	Ectomycorrhizal	Fungi_Ectomycorrhizal	1039	1	0.023352145	0.03699593
Basidiomycota	Agaricomycetes	Boletales	Paxillaceae	Paxillus	Ectomycorrhizal	Fungi_Ectomycorrhizal	913	1	0.02052022	0.03699593
Basidiomycota	Agaricomycetes	Boletales	Suillaceae	Suillus	Ectomycorrhizal	Fungi_Ectomycorrhizal	5	1	0.000112378	0.03699593
Basidiomycota	Agaricomycetes	Cantharellales	Botryobasidiaceae	Botryobasidium	Undefined Saprotroph	Fungi_Undefined_Saprotroph	1276	3	0.028678862	0.110987791
Basidiomycota	Agaricomycetes	Cantharellales	Botryobasidiaceae	Botryohypochnus	Undefined Saprotroph	Fungi_Undefined_Saprotroph	73	1	0.001640719	0.03699593
Basidiomycota	Agaricomycetes	Cantharellales	Clavulinaceae	Clavulina	Ectomycorrhizal	Fungi_Ectomycorrhizal	17848	5	0.401144457	0.184979652
Basidiomycota	Agaricomycetes	Cantharellales	Hydnaceae	Hydnum	Ectomycorrhizal	Fungi_Ectomycorrhizal	5451	3	0.12251448	0.110987791
Basidiomycota	Agaricomycetes	Corticiales	Corticiaceae	Botryodontia	Undefined Saprotroph	Fungi_Undefined_Saprotroph	19	1	0.000427036	0.03699593
Basidiomycota	Agaricomycetes	Corticiales	Corticiaceae	Corticium	Undefined Saprotroph	Fungi_Undefined_Saprotroph	65	3	0.001460914	0.110987791
Basidiomycota	Agaricomycetes	Corticiales	Corticiaceae	Hypochnicium	Undefined Saprotroph	Fungi_Undefined_Saprotroph	664	2	0.014923796	0.073991861
Basidiomycota	Agaricomycetes	Corticiales	Corticiaceae	Peniophorella	Undefined Saprotroph	Fungi_Undefined_Saprotroph	810	5	0.018205234	0.184979652
Basidiomycota	Agaricomycetes	Corticiales	Corticiaceae	Subulicystidium	Undefined Saprotroph	Fungi_Undefined_Saprotroph	3177	1	0.071404972	0.03699593
Basidiomycota	Agaricomycetes	Hymenochaetales	Hymenochaetaceae	Fuscoporia	Undefined Saprotroph	Fungi_Undefined_Saprotroph	104	2	0.002337462	0.073991861
Basidiomycota	Agaricomycetes	Hymenochaetales	Schizoporaceae	Xylodon	Undefined Saprotroph	Fungi_Undefined_Saprotroph	4004	1	0.089992291	0.03699593
Basidiomycota	Agaricomycetes	Polyporales	Hyphodermataceae	Hyphoderma	Undefined Saprotroph	Fungi_Undefined_Saprotroph	67	2	0.001505865	0.073991861
Basidiomycota	Agaricomycetes	Polyporales	Irpicaceae	Ceriporia	Wood Saprotroph	Fungi_Wood_Saprotroph	36	2	0.000809121	0.073991861
Basidiomycota	Agaricomycetes	Polyporales	Meruliaceae	Phlebia	Wood Saprotroph	Fungi_Wood_Saprotroph	63	1	0.001415963	0.03699593
Basidiomycota	Agaricomycetes	Polyporales	Phanerochaetaceae	Phanerochaete	Wood Saprotroph	Fungi_Wood_Saprotroph	6222	4	0.139843165	0.147983722
Basidiomycota	Agaricomycetes	Polyporales	Steccherinaceae	Antrodiella	Wood Saprotroph	Fungi_Wood_Saprotroph	2	1	4.50E-05	0.03699593
Basidiomycota	Agaricomycetes	Russulales	Auriscalpiaceae	Clavicorona	Undefined Saprotroph	Fungi_Undefined_Saprotroph	18640	13	0.41894513	0.480947096
Basidiomycota	Agaricomycetes	Russulales	Russulaceae	Lactarius	Ectomycorrhizal	Fungi_Ectomycorrhizal	58304	20	1.310417215	0.739918609
Basidiomycota	Agaricomycetes	Russulales	Russulaceae	Russula	Ectomycorrhizal	Fungi_Ectomycorrhizal	292503	61	6.574179585	2.256751757
Basidiomycota	Agaricomycetes	Russulales	Russulaceae	NA	Ectomycorrhizal	Fungi_Ectomycorrhizal	133	17	0.002989254	0.628930818
Basidiomycota	Agaricomycetes	Sebacinales	Sebacinaceae	NA	Ectomycorrhizal	Fungi_Ectomycorrhizal	463	1	0.010406201	0.03699593
Basidiomycota	Agaricomycetes	Thelephorales	Thelephoraceae	Pseudotomentella	Ectomycorrhizal	Fungi_Ectomycorrhizal	7288	6	0.163802152	0.221975583
Basidiomycota	Agaricomycetes	Thelephorales	Thelephoraceae	Thelephora	Ectomycorrhizal	Fungi_Ectomycorrhizal	228	2	0.005124436	0.073991861
Basidiomycota	Agaricomycetes	Thelephorales	Thelephoraceae	Tomentella	Ectomycorrhizal	Fungi_Ectomycorrhizal	10097	15	0.226936104	0.554938957
Basidiomycota	Agaricomycetes	Thelephorales	Thelephoraceae	Tomentellopsis	Ectomycorrhizal	Fungi_Ectomycorrhizal	805	3	0.018092856	0.110987791
Basidiomycota	Agaricomycetes	Trechisporales	Hydnodontaceae	Trechispora	Wood Saprotroph	Fungi_Wood_Saprotroph	28088	16	0.631294572	0.591934887
Basidiomycota	Agaricomycetes	NA	Xenasmataceae	Xenasmatella	Undefined Saprotroph	Fungi_Undefined_Saprotroph	676	1	0.015193504	0.03699593
Basidiomycota	Cystobasidiomycetes	Erythrobasidiales	Erythrobasidiaceae	Erythrobasidium	Undefined Saprotroph	Fungi_Undefined_Saprotroph	41	1	0.000921499	0.03699593
Basidiomycota	Exobasidiomycetes	Exobasidiales	Exobasidiaceae	Exobasidium	Plant Pathogen	Fungi_Plant_Pathogen	100	7	0.00224756	0.258971513
Basidiomycota	Exobasidiomycetes	Georgefischeriales	Tilletiariaceae	Phragmotaenium	Plant Pathogen	Fungi_Plant_Pathogen	7	1	0.000157329	0.03699593
Basidiomycota	Microbotryomycetes	Microbotryales	Microbotryaceae	NA	Plant Pathogen	Fungi_Plant_Pathogen	24	1	0.000539414	0.03699593
Basidiomycota	Microbotryomycetes	NA	Chrysozymaceae	Bannozyma	Soil Saprotroph	Fungi_Soil_Saprotroph	4	1	8.99E-05	0.03699593
Basidiomycota	Microbotryomycetes	NA	NA	Curvibasidium	Undefined Saprotroph	Fungi_Undefined_Saprotroph	16	1	0.00035961	0.03699593
Basidiomycota	Tremellomycetes	Filobasidiales	Filobasidiaceae	Filobasidium	Undefined Saprotroph	Fungi_Undefined_Saprotroph	5	2	0.000112378	0.073991861
Entorrhizomycota	Entorrhizomycetes	Entorrhizales	Entorrhizaceae	Entorrhiza	Plant Pathogen	Fungi_Plant_Pathogen	19	4	0.000427036	0.147983722
Mucoromycota	Glomeromycetes	Archaeosporales	Ambisporaceae	Ambispora	Arbuscular Mycorrhizal	Fungi_Arbuscular_Mycorrhizal	620	3	0.01393487	0.110987791
Mucoromycota	Glomeromycetes	Archaeosporales	Archaeosporaceae	Archaeospora	Arbuscular Mycorrhizal	Fungi_Arbuscular_Mycorrhizal	7	1	0.000157329	0.03699593
Mucoromycota	Glomeromycetes	Archaeosporales	Archaeosporaceae	Palaeospora	Arbuscular Mycorrhizal	Fungi_Arbuscular_Mycorrhizal	22	1	0.000494463	0.03699593
Mucoromycota	Glomeromycetes	Diversisporales	Acaulosporaceae	Acaulospora	Arbuscular Mycorrhizal	Fungi_Arbuscular_Mycorrhizal	674	21	0.015148552	0.776914539
Mucoromycota	Glomeromycetes	Glomerales	Glomeraceae	Glomus	Arbuscular Mycorrhizal	Fungi_Arbuscular_Mycorrhizal	111637	21	2.509108236	0.776914539
Mucoromycota	Glomeromycetes	Glomerales	Glomeraceae	Rhizophagus	Arbuscular Mycorrhizal	Fungi_Arbuscular_Mycorrhizal	617	2	0.013867443	0.073991861
Mucoromycota	Glomeromycetes	Glomerales	Glomeraceae	NA	Arbuscular Mycorrhizal	Fungi_Arbuscular_Mycorrhizal	48526	11	1.090650826	0.406955235
Mucoromycota	Glomeromycetes	Glomerales	NA	NA	Arbuscular Mycorrhizal	Fungi_Arbuscular_Mycorrhizal	63	4	0.001415963	0.147983722
Mucoromycota	NA	Mucorales	Mucoraceae	Ambomucor	Undefined Saprotroph	Fungi_Undefined_Saprotroph	23	1	0.000516939	0.03699593
Mucoromycota	NA	Mucorales	Mucoraceae	Mucor	Undefined Saprotroph	Fungi_Undefined_Saprotroph	110	4	0.002472316	0.147983722
Mucoromycota	NA	Mucorales	NA	NA	Undefined Saprotroph	Fungi_Undefined_Saprotroph	4	1	8.99E-05	0.03699593
Mucoromycota	NA	Umbelopsidales	Umbelopsidaceae	Umbelopsis	Undefined Saprotroph	Fungi_Undefined_Saprotroph	528	9	0.011867115	0.332963374
