# Supplementary material for: Cascading effects of moth outbreaks on subarctic soil food webs
Source: Sci Rep. 2021 Jul 23;11:15054. doi: 10.1038/s41598-021-94227-z (PMC8302651; doi:10.1038/s41598-021-94227-z)
Supplement: Supplementary file 2 — Supplementary Information 2. [file 41598_2021_94227_MOESM2_ESM.zip › Tables_taxo_trophic/Table_Metazoans_Taxo_Trophic.txt]

Phylum (SILVAangs)	Class (SILVAangs)	Order (SILVAangs)	Order (ecotag)	Family (ecotag)	Trophic group	Trophic-taxo group	References	nb of reads	nb of MOTUs	%reads	%MOTUs
Annelida	Clitellata	Haplotaxida	NA	NA	Detritivore	Earthworms_Detritivore	Coleman, et al. 2018/ ISBN:978-0-12-805251-8	1221719	29	54.45482286	2.812803104
Arthropoda	Arachnida	Acari	Astigmata	Acaridae	Predaceous	Mites_Predaceous	Hedde. interactions recopilation	2429	4	0.108266111	0.387972842
Arthropoda	Arachnida	Acari	Astigmata	Winterschmidtiidae	Fungivore	Mites_Fungivore	Baulieu, 2019/doi:10.3897/zookeys.819.28307	3	1	0.000133717	0.09699321
Arthropoda	Arachnida	Acari	Endeostigmata	Alicorhagiidae	Predaceous	Mites_Predaceous	Walter, 1998/doi:10.1007/BF01193873	358935	31	15.99855764	3.006789525
Arthropoda	Arachnida	Acari	Mesostigmata	Parasitidae	Predaceous	Mites_Predaceous	Hedde. interactions recopilation	3465	2	0.154443011	0.193986421
Arthropoda	Arachnida	Acari	Mesostigmata	Trachytidae	Predaceous	Mites_Predaceous	NA	974	4	0.043413418	0.387972842
Arthropoda	Arachnida	Acari	Mesostigmata	Veigaiidae	Predaceous	Mites_Predaceous	Hedde. interactions recopilation	35745	24	1.593236778	2.327837051
Arthropoda	Arachnida	Acari	Mesostigmata	NA	Predaceous	Mites_Predaceous	generalization at the order level due to low taxonomic resolution	13315	9	0.593480143	0.872938894
Arthropoda	Arachnida	Acari	Oribatida	Carabodidae	Fungivore	Mites_Fungivore	Schuster, 1956/doi:10.1007/BF00699814	1186	2	0.052862745	0.193986421
Arthropoda	Arachnida	Acari	Oribatida	Damaeidae	Fungivore	Mites_Fungivore	Schuster, 1956/doi:10.1007/BF00699814	557	1	0.02482677	0.09699321
Arthropoda	Arachnida	Acari	Oribatida	Eremaeidae	Fungivore	Mites_Fungivore	Schuster, 1956/doi:10.1007/BF00699814	139	1	0.006195549	0.09699321
Arthropoda	Arachnida	Acari	Oribatida	Eulohmanniidae	Fungivore	Mites_Fungivore	Schuster, 1956/doi:10.1007/BF00699814	3723	3	0.165942664	0.290979631
Arthropoda	Arachnida	Acari	Oribatida	Hypochthoniidae	Fungivore	Mites_Fungivore	Schuster, 1956/doi:10.1007/BF00699814	3	1	0.000133717	0.09699321
Arthropoda	Arachnida	Acari	Oribatida	Oribatulidae	Fungivore	Mites_Fungivore	Schuster, 1956/doi:10.1007/BF00699814	377	1	0.016803756	0.09699321
Arthropoda	Arachnida	Acari	Oribatida	Palaeacaridae	Fungivore	Mites_Fungivore	Schuster, 1956/doi:10.1007/BF00699814	12222	9	0.544762621	0.872938894
Arthropoda	Arachnida	Acari	Oribatida	Tectocepheidae	Fungivore	Mites_Fungivore	Schuster, 1956/doi:10.1007/BF00699814	4066	1	0.181230962	0.09699321
Arthropoda	Arachnida	Acari	Oribatida	NA	Fungivore	Mites_Fungivore	Schuster, 1956/doi:10.1007/BF00699814	70148	47	3.126657532	4.558680892
Arthropoda	Arachnida	Acari	Trombidiformes	Anystidae	Predaceous	Mites_Predaceous	Baulieu, 2019/doi:10.3897/zookeys.819.28307	13	1	0.00057944	0.09699321
Arthropoda	Arachnida	Acari	Trombidiformes	Bdellidae	Predaceous	Mites_Predaceous	Baulieu, 2019/doi:10.3897/zookeys.819.28307	113	2	0.00503667	0.193986421
Arthropoda	Arachnida	Acari	Trombidiformes	Erythraeidae	Predaceous	Mites_Predaceous	Baulieu, 2019/doi:10.3897/zookeys.819.28307	87	1	0.00387779	0.09699321
Arthropoda	Arachnida	Acari	Trombidiformes	Eupodidae	Predaceous	Mites_Predaceous	Baulieu, 2019/doi:10.3897/zookeys.819.28307	2	1	8.91E-05	0.09699321
Arthropoda	Arachnida	Acari	Trombidiformes	Halacaridae	Predaceous	Mites_Predaceous	Baulieu, 2019/doi:10.3897/zookeys.819.28307	9	1	0.000401151	0.09699321
Arthropoda	Arachnida	Acari	Trombidiformes	Labidostommatidae	Predaceous	Mites_Predaceous	Baulieu, 2019/doi:10.3897/zookeys.819.28307	6	1	0.000267434	0.09699321
Arthropoda	Arachnida	Acari	Trombidiformes	Microtrombidiidae	Predaceous	Mites_Predaceous	Baulieu, 2019/doi:10.3897/zookeys.819.28307	1514	3	0.067482459	0.290979631
Arthropoda	Arachnida	Acari	Trombidiformes	Penthaleidae	Herbivore	Mites_Herbivore	Baulieu, 2019/doi:10.3897/zookeys.819.28307	15086	2	0.672417682	0.193986421
Arthropoda	Arachnida	Acari	Trombidiformes	Rhagidiidae	Predaceous	Mites_Predaceous	Baulieu, 2019/doi:10.3897/zookeys.819.28307	18248	13	0.813355287	1.260911736
Arthropoda	Arachnida	Acari	Trombidiformes	NA	Predaceous	Mites_Predaceous	generalization at the order level due to low taxonomic resolution	1658	13	0.073900869	1.260911736
Arthropoda	Arachnida	Araneae	NA	NA	Predaceous	Spider_Predaceous	Coleman, et al. 2018/ ISBN:978-0-12-805251-8	5844	27	0.260480507	2.618816683
Arthropoda	Chilopoda	Pleurostigmophora	NA	NA	Predaceous	Chilopoda_Predaceous	Coleman, et al. 2018/ ISBN:978-0-12-805251-8	21382	35	0.953044867	3.394762367
Arthropoda	Ellipura	Collembola	NA	NA	Fungivore	Collembola_Fungivore	Coleman, et al. 2018/ ISBN:978-0-12-805251-8	64768	95	2.886858571	9.214354995
Mollusca	Gastropoda	Caenogastropoda	NA	NA	Herbivore_Detritivore	Gastropoda_Herbivore_Detritivore	Coleman, et al. 2018/ ISBN:978-0-12-805251-8	11680	12	0.520604436	1.163918526
Mollusca	Gastropoda	Heterobranchia	NA	NA	Herbivore_Detritivore	Gastropoda_Herbivore_Detritivore	Coleman, et al. 2018/ ISBN:978-0-12-805251-8	1763	2	0.078580961	0.193986421
Nematoda	Chromadorea	Chromadorida	Chromadorida	Cyatholaimidae	Bacterivore	Nematoda_Bacterivore	Yeates GW, et al. 1993. Journal of Nematology 25:315-331	4	1	0.000178289	0.09699321
Nematoda	Chromadorea	Chromadorida	Chromadorida	Cyatholaimidae	Predaceous	Nematoda_Predaceous	Yeates GW, et al. 1993. Journal of Nematology 25:315-331	2772	9	0.123554409	0.872938894
Nematoda	Chromadorea	Desmodorida	Desmodorida	Microlaimidae	Bacterivore	Nematoda_Bacterivore	Yeates GW, et al. 1993. Journal of Nematology 25:315-331	41	2	0.001827464	0.193986421
Nematoda	Chromadorea	Monhysterida	Monhysterida	Monhysteridae	Bacterivore	Nematoda_Bacterivore	Yeates GW, et al. 1993. Journal of Nematology 25:315-331	1476	20	0.065788711	1.93986421
Nematoda	Chromadorea	Rhabditida	Rhabditida	Bunonematidae	Bacterivore	Nematoda_Bacterivore	Yeates GW, et al. 1993. Journal of Nematology 25:315-331	5503	8	0.245281354	0.775945684
Nematoda	Chromadorea	Rhabditida	Rhabditida	Cephalobidae	Bacterivore	Nematoda_Bacterivore	Nemaplex average parameters per family/ mainly from Yeates GW, et al. 1993.	4599	16	0.204987997	1.551891368
Nematoda	Chromadorea	Rhabditida	Rhabditida	Rhabditidae	Bacterivore	Nematoda_Bacterivore	Yeates GW, et al. 1993. Journal of Nematology 25:315-331	6	1	0.000267434	0.09699321
Nematoda	Chromadorea	Rhabditida	Rhabditida	Teratocephalidae	Bacterivore	Nematoda_Bacterivore	Nemaplex average parameters per genus/ mainly from Yeates GW, et al. 1993.	2426	6	0.108132394	0.581959263
Nematoda	Chromadorea	Rhabditida	Rhabditida	Teratocephalidae	Bacterivore	Nematoda_Bacterivore	Yeates GW, et al. 1993. Journal of Nematology 25:315-331	1659	4	0.073945442	0.387972842
Nematoda	Chromadorea	Tylenchida	Tylenchida	Aphelenchoididae	Fungivore	Nematoda_Fungivore	Nemaplex average parameters per family/ mainly from Yeates GW, et al. 1993.	730	13	0.032537777	1.260911736
Nematoda	Chromadorea	Tylenchida	Tylenchida	Criconematidae	parasite_plant	Nematoda_parasite_plant	APS Common Names of Plant Diseases: http://www.apsnet.org/publications/commonnames/Pages/default.aspx; Yeates GW, et al. 1993. Journal of Nematology 25:315-331	382	1	0.017026618	0.09699321
Nematoda	Chromadorea	Tylenchida	Tylenchida	Ecphyadophoridae	parasite_plant	Nematoda_parasite_plant	Yeates GW, et al. 1993. Journal of Nematology 25:315-331	2	1	8.91E-05	0.09699321
Nematoda	Chromadorea	Tylenchida	Tylenchida	Merliniidae	parasite_plant	Nematoda_parasite_plant	Nemaplex average parameters per family/ mainly from Yeates GW, et al. 1993.	2124	1	0.09467156	0.09699321
Nematoda	Chromadorea	Tylenchida	Tylenchida	Neotylenchidae	Fungivore	Nematoda_Fungivore	Yeates GW, et al. 1993. Journal of Nematology 25:315-331	15	1	0.000668584	0.09699321
Nematoda	Chromadorea	Tylenchida	Tylenchida	Seinuridae	Fungivore	Nematoda_Fungivore	Yeates GW, et al. 1993. Journal of Nematology 25:315-331	9	2	0.000401151	0.193986421
Nematoda	Chromadorea	Tylenchida	Tylenchida	Tylenchidae	parasite_plant	Nematoda_parasite_plant	Nemaplex average parameters per family/ mainly from Yeates GW, et al. 1993.	1356	19	0.060440036	1.842870999
Nematoda	Chromadorea	Tylenchida	Tylenchida	Tylenchulidae	parasite_plant	Nematoda_parasite_plant	APS Common Names of Plant Diseases: http://www.apsnet.org/publications/commonnames/Pages/default.aspx; Yeates GW, et al. 1993. Journal of Nematology 25:315-331	865	3	0.038555037	0.290979631
Nematoda	Chromadorea	Tylenchida	Tylenchida	Tylenchulidae	parasite_plant	Nematoda_parasite_plant	Yeates GW, et al. 1993. Journal of Nematology 25:315-331	54	1	0.002406904	0.09699321
Nematoda	Enoplea	Dorylaimida	Dorylaimida	Aporcelaimidae	Omnivore	Nematoda_Omnivore	Yeates GW, et al. 1993. Journal of Nematology 25:315-331	717	1	0.031958337	0.09699321
Nematoda	Enoplea	Dorylaimida	Dorylaimida	Nordiidae	Omnivore	Nematoda_Omnivore	Yeates GW, et al. 1993. Journal of Nematology 25:315-331	432	2	0.019255233	0.193986421
Nematoda	Enoplea	Dorylaimida	Dorylaimida	Qudsianematidae	Omnivore	Nematoda_Omnivore	Yeates GW, et al. 1993. Journal of Nematology 25:315-331	4933	2	0.219875144	0.193986421
Nematoda	Enoplea	Dorylaimida	Dorylaimida	Tylencholaimidae	Fungivore	Nematoda_Fungivore	Yeates GW, et al. 1993. Journal of Nematology 25:315-331	332	1	0.014798003	0.09699321
Nematoda	Enoplea	Enoplida	Araeolaimida	Rhabdolaimidae	Bacterivore	Nematoda_Bacterivore	Yeates GW, et al. 1993. Journal of Nematology 25:315-331	11189	8	0.498719438	0.775945684
Nematoda	Enoplea	Enoplida	Enoplida	Alaimidae	Bacterivore	Nematoda_Bacterivore	Nemaplex average parameters per family/ mainly from Yeates GW, et al. 1993.	337	4	0.015020864	0.387972842
Nematoda	Enoplea	Mononchida	Mononchida	Mononchidae	Predaceous	Nematoda_Predaceous	Yeates GW, et al. 1993. Journal of Nematology 25:315-331	497	2	0.022152432	0.193986421
Nematoda	Enoplea	Mononchida	Mononchida	Mylonchulidae	Predaceous	Nematoda_Predaceous	Yeates GW, et al. 1993. Journal of Nematology 25:315-331	613	1	0.027322818	0.09699321
Nematoda	Enoplea	Triplonchida	Triplonchida	Bastianiidae	Bacterivore	Nematoda_Bacterivore	Yeates GW, et al. 1993. Journal of Nematology 25:315-331	1052	2	0.046890057	0.193986421
Nematoda	Enoplea	Triplonchida	Triplonchida	Prismatolaimidae	Bacterivore	Nematoda_Bacterivore	Nemaplex average parameters per genus/ mainly from Yeates GW, et al. 1993.	47870	31	2.133675886	3.006789525
Nematoda	Enoplea	Triplonchida	Triplonchida	Tripylidae	Predaceous	Nematoda_Predaceous	Yeates GW, et al. 1993. Journal of Nematology 25:315-331	263	2	0.011722514	0.193986421
Rotifera	Bdelloidea	Philodinida	NA	NA	Omnivore	Rotifera_Omnivore	Brusca, R., G. Brusca. 2003	972	4	0.043324273	0.387972842
Rotifera	Bdelloidea	NA	NA	NA	Omnivore	Rotifera_Omnivore	Brusca, R., G. Brusca. 2003	13	1	0.00057944	0.09699321
Rotifera	Monogononta	Flosculariacea	NA	NA	Omnivore	Rotifera_Omnivore	Brusca, R., G. Brusca. 2003	1880	9	0.083795919	0.872938894
Rotifera	Monogononta	Ploimida	NA	NA	Omnivore	Rotifera_Omnivore	Brusca, R., G. Brusca. 2003	3824	20	0.170444466	1.93986421
Tardigrada	Eutardigrada	Parachela	NA	NA	Omnivore	Tardigrada_Omnivore	Coleman, et al. 2018/ ISBN:978-0-12-805251-8	20018	31	0.892248253	3.006789525
